# Supplementary material for: Dual targeting of the cancer antioxidant network with 1,4-naphthoquinone fused Gold(i) N-heterocyclic carbene complexes
Source: Chem Sci. 2017 Jul 21;8(9):5918–29. doi: 10.1039/c7sc02153d (PMC5859730; doi:10.1039/c7sc02153d)
Supplement: Supplementary file 2 [file SC-008-C7SC02153D-s002.cif]

# Electronic Supplementary Material (ESI) for Chemical Science.
# This journal is © The Royal Society of Chemistry 2017

####################################################################### 
# 
# This file contains crystal structure data downloaded from the 
# Cambridge Structural Database (CSD) hosted by the Cambridge 
# Crystallographic Data Centre (CCDC).
# 
# Full information about CCDC data access policies and citation 
# guidelines are available at http://www.ccdc.cam.ac.uk/access/V1 
# 
# Audit and citation data items may have been added by the CCDC. 
# Please retain this information to preserve the provenance of 
# this file and to allow appropriate attribution of the data. 
# 
#######################################################################

data_compound_3
_database_code_depnum_ccdc_archive 'CCDC 1537344'

_audit_update_record             
;
2017-03-10 deposited with the CCDC.
2017-07-19 downloaded from the CCDC.
;
_publcif_datablock.id            {4b397c60-03f2-4d40-8dd1-67cbe0d73e61}

# publcif _publ_body_element loop end
_audit_creation_date             2017-03-10
_audit_creation_method           
;
Olex2 1.2
(compiled 2017.03.02 svn.r3394 for OlexSys, GUI svn.r5324)
;
_shelxl_version_number           2014-3
_chemical_name_common            ?
_chemical_name_systematic        ?
_chemical_formula_moiety         'C29 H26 Au Cl N2 O2'
_chemical_formula_sum            'C29 H26 Au Cl N2 O2'
_chemical_formula_weight         666.93
_chemical_absolute_configuration ?
_chemical_melting_point          ?
loop_
_atom_type_symbol
_atom_type_description
_atom_type_scat_dispersion_real
_atom_type_scat_dispersion_imag
_atom_type_scat_source
C C 0.0033 0.0016 'International Tables Vol C Tables 4.2.6.8 and 6.1.1.4'
H H 0.0000 0.0000 'International Tables Vol C Tables 4.2.6.8 and 6.1.1.4'
Au Au -2.0133 8.8022 'International Tables Vol C Tables 4.2.6.8 and 6.1.1.4'
Cl Cl 0.1484 0.1585 'International Tables Vol C Tables 4.2.6.8 and 6.1.1.4'
N N 0.0061 0.0033 'International Tables Vol C Tables 4.2.6.8 and 6.1.1.4'
O O 0.0106 0.0060 'International Tables Vol C Tables 4.2.6.8 and 6.1.1.4'

_shelx_space_group_comment       
;
The symmetry employed for this shelxl refinement is uniquely defined
by the following loop, which should always be used as a source of
symmetry information in preference to the above space-group names.
They are only intended as comments.
;
_space_group_crystal_system      tetragonal
_space_group_IT_number           121
_space_group_name_H-M_alt        'I -4 2 m'
_space_group_name_Hall           'I -4 2'
loop_
_space_group_symop_operation_xyz
'x, y, z'
'y, -x, -z'
'-y, x, -z'
'x, -y, -z'
'-x, y, -z'
'-x, -y, z'
'-y, -x, z'
'y, x, z'
'x+1/2, y+1/2, z+1/2'
'y+1/2, -x+1/2, -z+1/2'
'-y+1/2, x+1/2, -z+1/2'
'x+1/2, -y+1/2, -z+1/2'
'-x+1/2, y+1/2, -z+1/2'
'-x+1/2, -y+1/2, z+1/2'
'-y+1/2, -x+1/2, z+1/2'
'y+1/2, x+1/2, z+1/2'

_cell_length_a                   19.1131(19)
_cell_length_b                   19.1131(19)
_cell_length_c                   14.8158(16)
_cell_angle_alpha                90
_cell_angle_beta                 90
_cell_angle_gamma                90
_cell_volume                     5412.4(12)
_cell_formula_units_Z            8
_cell_measurement_reflns_used    7568
_cell_measurement_temperature    183(2)
_cell_measurement_theta_max      24.22
_cell_measurement_theta_min      2.75
_shelx_estimated_absorpt_T_max   0.337
_shelx_estimated_absorpt_T_min   0.305
_exptl_absorpt_coefficient_mu    5.562
_exptl_absorpt_correction_T_max  1.0000
_exptl_absorpt_correction_T_min  0.6551
_exptl_absorpt_correction_type   multi-scan
_exptl_absorpt_process_details   
;
SADABS-2008/1 (Bruker,2008) was used for absorption correction.
wR2(int) was 0.1520 before and 0.0789 after correction.
The Ratio of minimum to maximum transmission is 0.6551.
The \l/2 correction factor is 0.0040.
;
_exptl_crystal_colour            yellow
_exptl_crystal_colour_primary    yellow
_exptl_crystal_density_diffrn    1.637
_exptl_crystal_density_meas      .
_exptl_crystal_density_method    'not measured'
_exptl_crystal_description       block
_exptl_crystal_F_000             2608
_exptl_crystal_size_max          0.28
_exptl_crystal_size_mid          0.26
_exptl_crystal_size_min          0.25
_exptl_special_details           ?
_exptl_transmission_factor_max   ?
_exptl_transmission_factor_min   ?
_diffrn_reflns_av_R_equivalents  0.0937
_diffrn_reflns_av_unetI/netI     0.0395
_diffrn_reflns_Laue_measured_fraction_full 0.979
_diffrn_reflns_Laue_measured_fraction_max 0.998
_diffrn_reflns_limit_h_max       22
_diffrn_reflns_limit_h_min       -22
_diffrn_reflns_limit_k_max       22
_diffrn_reflns_limit_k_min       -21
_diffrn_reflns_limit_l_max       17
_diffrn_reflns_limit_l_min       -17
_diffrn_reflns_number            30475
_diffrn_reflns_point_group_measured_fraction_full 0.979
_diffrn_reflns_point_group_measured_fraction_max 0.998
_diffrn_reflns_theta_full        25.242
_diffrn_reflns_theta_max         25.051
_diffrn_reflns_theta_min         1.507
_diffrn_ambient_temperature      183.15
_diffrn_detector_area_resol_mean ?
_diffrn_measured_fraction_theta_full 0.979
_diffrn_measured_fraction_theta_max 0.998
_diffrn_measurement_device_type  'Bruker Smart X2S'
_diffrn_measurement_method       '\w scans'
_diffrn_radiation_type           MoK\a
_diffrn_radiation_wavelength     0.71073
_diffrn_source                   'Incoatec Microfocus Source'

_diffrn_standards_number         0
_reflns_Friedel_coverage         0.806
_reflns_Friedel_fraction_full    0.980
_reflns_Friedel_fraction_max     0.998
_reflns_number_gt                2366
_reflns_number_total             2507
_reflns_special_details          
;
 Reflections were merged by SHELXL according to the crystal
 class for the calculation of statistics and refinement.
 
 Structure factors included contributions from the .fab file.
 
 _reflns_Friedel_fraction is defined as the number of unique
 Friedel pairs measured divided by the number that would be
 possible theoretically, ignoring centric projections and
 systematic absences.
;
_reflns_threshold_expression     'I > 2\s(I)'
_computing_cell_refinement       'APEX2. Ver. 2014.11-0.  (Bruker-AXS, 2014a)'
_computing_data_collection       'APEX2. Ver. 2014.11-0.  (Bruker-AXS, 2014a)'
_computing_data_reduction        'SAINT. Ver. 8.34A. (Bruker-AXS, 2014b)'
_computing_molecular_graphics    'Olex2 (Dolomanov et al., 2009)'
_computing_publication_material  
;
Olex2 (Dolomanov et al., 2009), Platon (Spek, 2009), Mercury (Macrae et al,
 2006)'
;

_computing_structure_refinement  'XL. Ver. 2014/7. (Sheldrick, 2015b)'
_computing_structure_solution    'XT. Ver. 2014/4. (Sheldrick, 2015a)'

_refine_diff_density_max         0.741
_refine_diff_density_min         -0.591
_refine_diff_density_rms         0.091
_refine_ls_abs_structure_details 
;
 Flack x determined using 1011 quotients [(I+)-(I-)]/[(I+)+(I-)]
 (Parsons, Flack and Wagner, Acta Cryst. B69 (2013) 249-259).
;
_refine_ls_abs_structure_Flack   -0.029(10)
_refine_ls_extinction_coef       .
_refine_ls_extinction_method     none
_refine_ls_goodness_of_fit_ref   1.072
_refine_ls_hydrogen_treatment    constr
_refine_ls_matrix_type           full
_refine_ls_number_parameters     166
_refine_ls_number_reflns         2507
_refine_ls_number_restraints     0
_refine_ls_R_factor_all          0.0319
_refine_ls_R_factor_gt           0.0292
_refine_ls_restrained_S_all      1.072
_refine_ls_shift/su_max          0.002
_refine_ls_shift/su_mean         0.000
_refine_ls_structure_factor_coef Fsqd
_refine_ls_weighting_details     
'w=1/[\s^2^(Fo^2^)+(0.0217P)^2^+27.9517P] where P=(Fo^2^+2Fc^2^)/3'
_refine_ls_weighting_scheme      calc
_refine_ls_wR_factor_gt          0.0618
_refine_ls_wR_factor_ref         0.0658
_refine_special_details          ', SQUEEZE'
_olex2_refinement_description    
;
1. Fixed Uiso
 At 1.2 times of:
  All C(H) groups
 At 1.5 times of:
  All C(H,H,H) groups
2.a Aromatic/amide H refined with riding coordinates:
 C11(H11), C9(H9), C5(H5), C6(H6)
2.b Idealised Me refined as rotating group:
 C15(H15A,H15B,H15C), C13(H13A,H13B,H13C), C14(H14A,H14B,H14C)
;
_atom_sites_solution_hydrogens   geom
_atom_sites_solution_primary     ?
_atom_sites_solution_secondary   ?
_atom_sites_special_details      
;
The structure was solved using Patterson Methods, followed by a Tangent
 Expansion (ShelXS). RE = 0.1, Nqual =   0, Ralpha = 0.016
;
loop_
_atom_site_label
_atom_site_type_symbol
_atom_site_fract_x
_atom_site_fract_y
_atom_site_fract_z
_atom_site_U_iso_or_equiv
_atom_site_adp_type
_atom_site_occupancy
_atom_site_site_symmetry_order
_atom_site_calc_flag
_atom_site_refinement_flags_posn
_atom_site_refinement_flags_adp
_atom_site_refinement_flags_occupancy
_atom_site_disorder_assembly
_atom_site_disorder_group
Au1 Au 0.80443(2) 0.80443(2) 0.98191(3) 0.02570(14) Uani 1 2 d S T P . .
Cl1 Cl 0.77725(14) 0.77725(14) 1.1270(2) 0.0403(9) Uani 1 2 d S T P . .
O1 O 0.7482(3) 0.9493(4) 0.6336(4) 0.0385(17) Uani 1 1 d . . . . .
C1 C 0.8245(4) 0.8245(4) 0.8559(8) 0.024(3) Uani 1 2 d S T P . .
N1 N 0.7908(4) 0.8715(4) 0.8007(4) 0.0247(16) Uani 1 1 d . . . . .
C7 C 0.7394(5) 0.9227(5) 0.8327(5) 0.0247(19) Uani 1 1 d . . . . .
C12 C 0.7637(5) 0.9873(5) 0.8600(7) 0.028(2) Uani 1 1 d . . . . .
C15 C 0.8412(5) 1.0045(7) 0.8617(9) 0.049(3) Uani 1 1 d . . . . .
H15A H 0.8473 1.0543 0.8658 0.074 Uiso 1 1 calc GR . . . .
H15B H 0.8629 0.9876 0.8075 0.074 Uiso 1 1 calc GR . . . .
H15C H 0.8626 0.9825 0.9131 0.074 Uiso 1 1 calc GR . . . .
C11 C 0.7149(5) 1.0365(5) 0.8872(6) 0.036(2) Uani 1 1 d . . . . .
H11 H 0.7303 1.0799 0.9077 0.043 Uiso 1 1 calc R . . . .
C10 C 0.6440(5) 1.0229(5) 0.8849(6) 0.031(2) Uani 1 1 d . . . . .
C9 C 0.6221(5) 0.9567(5) 0.8578(6) 0.031(2) Uani 1 1 d . . . . .
H9 H 0.5745 0.9465 0.8570 0.037 Uiso 1 1 calc R . . . .
C8 C 0.6701(5) 0.9052(5) 0.8317(6) 0.030(2) Uani 1 1 d . . . . .
C13 C 0.6453(5) 0.8339(5) 0.8053(7) 0.042(2) Uani 1 1 d . . . . .
H13A H 0.6569 0.8253 0.7433 0.064 Uiso 1 1 calc GR . . . .
H13B H 0.5955 0.8312 0.8130 0.064 Uiso 1 1 calc GR . . . .
H13C H 0.6676 0.7995 0.8428 0.064 Uiso 1 1 calc GR . . . .
C14 C 0.5902(6) 1.0784(6) 0.9097(7) 0.053(3) Uani 1 1 d . . . . .
H14A H 0.5701 1.0975 0.8557 0.079 Uiso 1 1 calc GR . . . .
H14B H 0.6125 1.1151 0.9433 0.079 Uiso 1 1 calc GR . . . .
H14C H 0.5540 1.0577 0.9458 0.079 Uiso 1 1 calc GR . . . .
C2 C 0.8148(5) 0.8653(4) 0.7125(5) 0.0264(19) Uani 1 1 d . . . . .
C3 C 0.7914(5) 0.9020(5) 0.6312(5) 0.028(2) Uani 1 1 d . . . . .
C4 C 0.8255(5) 0.8773(5) 0.5472(6) 0.031(2) Uani 1 1 d . . . . .
C5 C 0.8053(5) 0.9072(5) 0.4654(5) 0.034(2) Uani 1 1 d . . . . .
H5 H 0.7707 0.9415 0.4648 0.040 Uiso 1 1 calc R . . . .
C6 C 0.8357(6) 0.8868(5) 0.3855(6) 0.042(3) Uani 1 1 d . . . . .
H6 H 0.8219 0.9074 0.3315 0.050 Uiso 1 1 calc R . . . .

loop_
_atom_site_aniso_label
_atom_site_aniso_U_11
_atom_site_aniso_U_22
_atom_site_aniso_U_33
_atom_site_aniso_U_23
_atom_site_aniso_U_13
_atom_site_aniso_U_12
Au1 0.03184(17) 0.03184(17) 0.01343(19) 0.00296(14) 0.00296(14) 0.0053(2)
Cl1 0.0516(13) 0.0516(13) 0.0177(15) 0.0105(11) 0.0105(11) 0.0144(16)
O1 0.044(4) 0.047(4) 0.025(3) 0.012(3) 0.004(3) 0.010(4)
C1 0.020(4) 0.020(4) 0.032(7) 0.001(3) 0.001(3) -0.003(4)
N1 0.028(4) 0.030(4) 0.016(3) 0.000(3) -0.001(3) -0.002(3)
C7 0.032(5) 0.025(5) 0.017(4) 0.007(4) 0.004(4) 0.003(4)
C12 0.039(5) 0.022(5) 0.023(6) 0.000(4) -0.006(4) 0.003(4)
C15 0.047(6) 0.046(6) 0.054(8) -0.005(5) -0.008(6) 0.002(6)
C11 0.049(7) 0.025(5) 0.033(5) -0.004(4) -0.005(4) 0.004(4)
C10 0.043(6) 0.031(5) 0.021(5) 0.003(4) 0.000(4) 0.012(4)
C9 0.027(5) 0.041(6) 0.024(5) 0.002(4) -0.004(4) 0.002(4)
C8 0.037(5) 0.035(5) 0.017(4) -0.002(4) 0.001(4) -0.002(4)
C13 0.038(6) 0.043(6) 0.046(6) -0.007(5) 0.002(5) -0.005(5)
C14 0.067(8) 0.047(7) 0.044(6) -0.005(5) 0.008(6) 0.019(6)
C2 0.035(5) 0.028(4) 0.016(4) 0.002(3) 0.003(4) -0.002(4)
C3 0.039(6) 0.032(5) 0.014(4) 0.008(3) 0.004(4) -0.005(4)
C4 0.037(5) 0.037(5) 0.019(4) 0.003(4) 0.002(4) -0.010(4)
C5 0.037(5) 0.044(5) 0.020(5) 0.006(4) 0.000(4) -0.009(5)
C6 0.055(6) 0.051(6) 0.020(5) 0.005(4) 0.002(4) -0.019(5)

_geom_special_details            
;
 All esds (except the esd in the dihedral angle between two l.s. planes)
 are estimated using the full covariance matrix.  The cell esds are taken
 into account individually in the estimation of esds in distances, angles
 and torsion angles; correlations between esds in cell parameters are only
 used when they are defined by crystal symmetry.  An approximate (isotropic)
 treatment of cell esds is used for estimating esds involving l.s. planes.
;
loop_
_geom_bond_atom_site_label_1
_geom_bond_atom_site_label_2
_geom_bond_distance
_geom_bond_site_symmetry_2
_geom_bond_publ_flag
Au1 Cl1 2.272(3) . ?
Au1 C1 1.944(12) . ?
O1 C3 1.225(11) . ?
C1 N1 1.375(10) . ?
C1 N1 1.375(10) 8 ?
N1 C7 1.466(11) . ?
N1 C2 1.390(10) . ?
C7 C12 1.379(13) . ?
C7 C8 1.367(13) . ?
C12 C15 1.518(13) . ?
C12 C11 1.385(13) . ?
C15 H15A 0.9600 . ?
C15 H15B 0.9600 . ?
C15 H15C 0.9600 . ?
C11 H11 0.9300 . ?
C11 C10 1.381(14) . ?
C10 C9 1.391(14) . ?
C10 C14 1.523(13) . ?
C9 H9 0.9300 . ?
C9 C8 1.400(13) . ?
C8 C13 1.494(13) . ?
C13 H13A 0.9600 . ?
C13 H13B 0.9600 . ?
C13 H13C 0.9600 . ?
C14 H14A 0.9600 . ?
C14 H14B 0.9600 . ?
C14 H14C 0.9600 . ?
C2 C2 1.365(17) 8 ?
C2 C3 1.463(11) . ?
C3 C4 1.482(12) . ?
C4 C4 1.401(18) 8 ?
C4 C5 1.395(12) . ?
C5 H5 0.9300 . ?
C5 C6 1.375(13) . ?
C6 C6 1.38(2) 8 ?
C6 H6 0.9300 . ?

loop_
_geom_angle_atom_site_label_1
_geom_angle_atom_site_label_2
_geom_angle_atom_site_label_3
_geom_angle
_geom_angle_site_symmetry_1
_geom_angle_site_symmetry_3
_geom_angle_publ_flag
C1 Au1 Cl1 177.3(4) . . ?
N1 C1 Au1 127.4(5) . . ?
N1 C1 Au1 127.4(5) 8 . ?
N1 C1 N1 104.9(10) 8 . ?
C1 N1 C7 123.9(7) . . ?
C1 N1 C2 110.5(7) . . ?
C2 N1 C7 125.6(7) . . ?
C12 C7 N1 117.8(8) . . ?
C8 C7 N1 118.9(8) . . ?
C8 C7 C12 123.3(9) . . ?
C7 C12 C15 121.8(10) . . ?
C7 C12 C11 117.8(9) . . ?
C11 C12 C15 120.3(10) . . ?
C12 C15 H15A 109.5 . . ?
C12 C15 H15B 109.5 . . ?
C12 C15 H15C 109.5 . . ?
H15A C15 H15B 109.5 . . ?
H15A C15 H15C 109.5 . . ?
H15B C15 H15C 109.5 . . ?
C12 C11 H11 119.2 . . ?
C10 C11 C12 121.7(9) . . ?
C10 C11 H11 119.2 . . ?
C11 C10 C9 118.4(9) . . ?
C11 C10 C14 121.7(10) . . ?
C9 C10 C14 120.0(10) . . ?
C10 C9 H9 119.3 . . ?
C10 C9 C8 121.4(9) . . ?
C8 C9 H9 119.3 . . ?
C7 C8 C9 117.4(9) . . ?
C7 C8 C13 122.2(8) . . ?
C9 C8 C13 120.4(9) . . ?
C8 C13 H13A 109.5 . . ?
C8 C13 H13B 109.5 . . ?
C8 C13 H13C 109.5 . . ?
H13A C13 H13B 109.5 . . ?
H13A C13 H13C 109.5 . . ?
H13B C13 H13C 109.5 . . ?
C10 C14 H14A 109.5 . . ?
C10 C14 H14B 109.5 . . ?
C10 C14 H14C 109.5 . . ?
H14A C14 H14B 109.5 . . ?
H14A C14 H14C 109.5 . . ?
H14B C14 H14C 109.5 . . ?
N1 C2 C3 129.2(8) . . ?
C2 C2 N1 107.0(5) 8 . ?
C2 C2 C3 123.7(5) 8 . ?
O1 C3 C2 122.4(8) . . ?
O1 C3 C4 123.8(8) . . ?
C2 C3 C4 113.9(8) . . ?
C4 C4 C3 122.4(5) 8 . ?
C5 C4 C3 118.5(8) . . ?
C5 C4 C4 119.1(5) . 8 ?
C4 C5 H5 119.5 . . ?
C6 C5 C4 121.0(9) . . ?
C6 C5 H5 119.5 . . ?
C5 C6 C6 120.0(6) . 8 ?
C5 C6 H6 120.0 . . ?
C6 C6 H6 120.0 8 . ?

loop_
_geom_torsion_atom_site_label_1
_geom_torsion_atom_site_label_2
_geom_torsion_atom_site_label_3
_geom_torsion_atom_site_label_4
_geom_torsion
_geom_torsion_site_symmetry_1
_geom_torsion_site_symmetry_2
_geom_torsion_site_symmetry_3
_geom_torsion_site_symmetry_4
_geom_torsion_publ_flag
Au1 C1 N1 C7 9.5(14) . . . . ?
Au1 C1 N1 C2 -173.2(7) . . . . ?
O1 C3 C4 C4 176.7(7) . . . 8 ?
O1 C3 C4 C5 -3.0(14) . . . . ?
C1 N1 C7 C12 89.4(11) . . . . ?
C1 N1 C7 C8 -92.5(11) . . . . ?
C1 N1 C2 C2 -1.3(8) . . . 8 ?
C1 N1 C2 C3 176.5(9) . . . . ?
N1 C1 N1 C7 -175.3(5) 8 . . . ?
N1 C1 N1 C2 2.0(12) 8 . . . ?
N1 C7 C12 C15 -3.0(14) . . . . ?
N1 C7 C12 C11 177.8(8) . . . . ?
N1 C7 C8 C9 -176.4(7) . . . . ?
N1 C7 C8 C13 4.5(13) . . . . ?
N1 C2 C3 O1 5.8(16) . . . . ?
N1 C2 C3 C4 -175.2(8) . . . . ?
C7 N1 C2 C2 176.0(7) . . . 8 ?
C7 N1 C2 C3 -6.2(15) . . . . ?
C7 C12 C11 C10 -2.0(15) . . . . ?
C12 C7 C8 C9 1.6(13) . . . . ?
C12 C7 C8 C13 -177.5(9) . . . . ?
C12 C11 C10 C9 2.7(16) . . . . ?
C12 C11 C10 C14 -176.4(9) . . . . ?
C15 C12 C11 C10 178.9(10) . . . . ?
C11 C10 C9 C8 -1.2(15) . . . . ?
C10 C9 C8 C7 -0.9(14) . . . . ?
C10 C9 C8 C13 178.2(9) . . . . ?
C8 C7 C12 C15 178.9(10) . . . . ?
C8 C7 C12 C11 -0.2(14) . . . . ?
C14 C10 C9 C8 177.9(8) . . . . ?
C2 N1 C7 C12 -87.5(11) . . . . ?
C2 N1 C7 C8 90.6(10) . . . . ?
C2 C2 C3 O1 -176.7(6) 8 . . . ?
C2 C2 C3 C4 2.3(10) 8 . . . ?
C2 C3 C4 C4 -2.3(10) . . . 8 ?
C2 C3 C4 C5 178.0(8) . . . . ?
C3 C4 C5 C6 179.3(9) . . . . ?
C4 C4 C5 C6 -0.4(11) 8 . . . ?
C4 C5 C6 C6 0.4(11) . . . 8 ?

_smtbx_masks_special_details     ?
loop_
_smtbx_masks_void_nr
_smtbx_masks_void_average_x
_smtbx_masks_void_average_y
_smtbx_masks_void_average_z
_smtbx_masks_void_volume
_smtbx_masks_void_count_electrons
_smtbx_masks_void_content
1 0.000 0.000 -0.221 212.7 46.0 ?
2 0.000 0.500 0.250 7.3 1.1 ?
3 0.000 0.500 0.750 7.3 1.1 ?
4 0.500 0.500 -0.750 212.7 46.0 ?
5 0.500 0.000 0.250 7.3 1.1 ?
6 0.500 0.000 0.750 7.3 1.1 ?

_shelx_res_file                  
;
TITL scan_0m_I-42m in I-42m
CELL 0.71073 19.1131 19.1131 14.8158 90 90 90
ZERR 8 0.0019 0.0019 0.0016 0 0 0
LATT -2
SYMM +Y,-X,-Z
SYMM -Y,+X,-Z
SYMM +X,-Y,-Z
SYMM -X,+Y,-Z
SYMM -X,-Y,+Z
SYMM -Y,-X,+Z
SYMM +Y,+X,+Z
SFAC C H Au Cl N O
UNIT 232 208 8 8 16 16

L.S. 4
PLAN  -2 0 0
SIZE 0.25 0.26 0.28
TEMP 27
BOND $H
conf
ABIN
fmap 2
acta
REM <olex2.extras>
REM <HklSrc "%.\\scan_0m_I-42m.hkl">
REM </olex2.extras>

WGHT    0.021700   27.951698
FVAR       0.04406
AU1   3    0.804430    0.804430    0.981907    10.50000    0.03184    0.03184 =
         0.01343    0.00296    0.00296    0.00527
CL1   4    0.777253    0.777253    1.126998    10.50000    0.05160    0.05160 =
         0.01768    0.01047    0.01047    0.01436
O1    6    0.748167    0.949253    0.633596    11.00000    0.04356    0.04669 =
         0.02524    0.01220    0.00403    0.01029
C1    1    0.824512    0.824512    0.855922    10.50000    0.01972    0.01972 =
         0.03170    0.00109    0.00109   -0.00295
N1    5    0.790839    0.871498    0.800691    11.00000    0.02842    0.02958 =
         0.01601    0.00025   -0.00082   -0.00178
C7    1    0.739424    0.922732    0.832678    11.00000    0.03211    0.02538 =
         0.01663    0.00695    0.00424    0.00301
C12   1    0.763709    0.987324    0.859951    11.00000    0.03852    0.02156 =
         0.02345    0.00044   -0.00557    0.00326
C15   1    0.841235    1.004504    0.861730    11.00000    0.04743    0.04605 =
         0.05365   -0.00470   -0.00833    0.00197
AFIX 137
H15A  2    0.847304    1.054263    0.865799    11.00000   -1.50000
H15B  2    0.862874    0.987632    0.807457    11.00000   -1.50000
H15C  2    0.862559    0.982481    0.913059    11.00000   -1.50000
AFIX   0
C11   1    0.714934    1.036544    0.887243    11.00000    0.04882    0.02492 =
         0.03302   -0.00435   -0.00502    0.00379
AFIX  43
H11   2    0.730328    1.079904    0.907661    11.00000   -1.20000
AFIX   0
C10   1    0.644004    1.022869    0.884905    11.00000    0.04253    0.03092 =
         0.02100    0.00274    0.00009    0.01189
C9    1    0.622075    0.956731    0.857768    11.00000    0.02684    0.04142 =
         0.02354    0.00173   -0.00435    0.00152
AFIX  43
H9    2    0.574507    0.946510    0.856955    11.00000   -1.20000
AFIX   0
C8    1    0.670066    0.905224    0.831652    11.00000    0.03730    0.03533 =
         0.01732   -0.00246    0.00097   -0.00156
C13   1    0.645322    0.833940    0.805344    11.00000    0.03780    0.04343 =
         0.04592   -0.00674    0.00236   -0.00460
AFIX 137
H13A  2    0.656940    0.825309    0.743297    11.00000   -1.50000
H13B  2    0.595526    0.831164    0.813024    11.00000   -1.50000
H13C  2    0.667598    0.799541    0.842805    11.00000   -1.50000
AFIX   0
C14   1    0.590183    1.078421    0.909734    11.00000    0.06737    0.04712 =
         0.04430   -0.00461    0.00775    0.01866
AFIX 137
H14A  2    0.570095    1.097497    0.855684    11.00000   -1.50000
H14B  2    0.612547    1.115088    0.943330    11.00000   -1.50000
H14C  2    0.553992    1.057686    0.945832    11.00000   -1.50000
AFIX   0
C2    1    0.814832    0.865341    0.712471    11.00000    0.03459    0.02834 =
         0.01617    0.00153    0.00296   -0.00245
C3    1    0.791399    0.901954    0.631173    11.00000    0.03871    0.03243 =
         0.01431    0.00818    0.00357   -0.00465
C4    1    0.825511    0.877330    0.547180    11.00000    0.03716    0.03736 =
         0.01921    0.00322    0.00225   -0.01026
C5    1    0.805290    0.907229    0.465359    11.00000    0.03722    0.04367 =
         0.01985    0.00607   -0.00036   -0.00908
AFIX  43
H5    2    0.770711    0.941459    0.464815    11.00000   -1.20000
AFIX   0
C6    1    0.835724    0.886842    0.385511    11.00000    0.05450    0.05142 =
         0.01955    0.00468    0.00159   -0.01924
AFIX  43
H6    2    0.821911    0.907446    0.331510    11.00000   -1.20000
AFIX   0
HKLF 4

REM  scan_0m_I-42m in I-42m
REM R1 =  0.0292 for    2366 Fo > 4sig(Fo)  and  0.0319 for all    2507 data
REM    166 parameters refined using      0 restraints

END

WGHT      0.0217     27.9522

REM Highest difference peak  0.741,  deepest hole -0.591,  1-sigma level  0.091
Q1    1   0.7624  0.7624  0.9840  10.50000  0.05    0.74
Q2    1   0.8399  0.8399  0.9827  10.50000  0.05    0.68
;
_shelx_res_checksum              78196
_shelx_fab_file                  
;
-22 -5 -1 -0.4753 1.0374
-22 -4 -2 -0.9862 -1.2552
-22 -3 -3 1.2122 -0.4106
-22 -3 -1 0.5816 1.5805
-22 -2 -4 -0.6640 1.0751
-22 -2 -2 -0.5225 -1.0270
-22 -1 -3 1.8090 -0.3423
-22 -1 -1 1.8931 0.8003
-21 -8 -1 0.0165 -0.3455
-21 -7 -4 -2.4596 -2.3153
-21 -7 -2 -1.8269 -0.3815
-21 -6 -5 -0.2101 1.3061
-21 -6 -3 2.4352 1.4126
-21 -6 -1 -0.7558 0.2373
-21 -5 -4 -1.9193 -1.4228
-21 -5 -2 -1.4194 -1.5171
-21 -4 -5 -0.6071 0.1740
-21 -4 -3 2.5999 0.8596
-21 -4 -1 -0.2604 1.4427
-21 -3 -6 0.0264 1.0041
-21 -3 -4 -1.3869 0.3427
-21 -3 -2 -0.6549 -2.0170
-21 -2 -5 -0.2306 -0.6586
-21 -2 -3 3.1798 0.1116
-21 -2 -1 1.3853 1.5888
-21 -1 -6 0.4872 0.5645
-21 -1 -4 -1.2406 0.5409
-21 -1 -2 -0.1340 -0.9637
-20 -10 -2 -1.0597 1.0656
-20 -9 -3 3.1655 0.1117
-20 -9 -1 0.9088 -0.0848
-20 -8 -4 -3.6535 -2.1741
-20 -8 -2 -1.9941 0.5763
-20 -7 -5 1.4716 1.9168
-20 -7 -3 3.3155 1.2999
-20 -7 -1 -0.3221 -0.3332
-20 -6 -6 -0.4193 -1.1171
-20 -6 -4 -3.3406 -2.4502
-20 -6 -2 -2.1488 -0.9159
-20 -5 -7 -2.9206 -0.1438
-20 -5 -5 0.3329 1.6281
-20 -5 -3 3.4059 1.5664
-20 -5 -1 -0.8016 0.8468
-20 -4 -6 0.3993 -0.5786
-20 -4 -4 -2.3143 -0.8251
-20 -4 -2 -1.6874 -2.4880
-20 -3 -7 -2.3198 -0.4794
-20 -3 -5 0.0834 0.2535
-20 -3 -3 3.8563 0.8307
-20 -3 -1 0.4764 2.0183
-20 -2 -8 -0.9435 0.7678
-20 -2 -6 0.9823 -0.0222
-20 -2 -4 -1.5767 0.5183
-20 -2 -2 -1.1274 -2.3113
-20 -1 -7 -1.5886 -0.2766
-20 -1 -5 0.5102 -0.2190
-20 -1 -3 4.3401 0.1713
-20 -1 -1 2.1756 1.1268
-19 -12 -1 0.8396 1.4722
-19 -11 -4 -2.4058 -0.3463
-19 -11 -2 -0.3032 1.9968
-19 -10 -5 2.4363 -0.0588
-19 -10 -3 3.8870 -0.9468
-19 -10 -1 1.1775 0.3727
-19 -9 -6 -0.8080 -0.7675
-19 -9 -4 -4.2375 -1.0878
-19 -9 -2 -1.3769 2.1039
-19 -8 -7 -2.3977 0.2532
-19 -8 -5 2.0889 1.3785
-19 -8 -3 4.6030 0.1924
-19 -8 -1 0.0835 -0.9244
-19 -7 -8 1.8136 -0.2595
-19 -7 -6 -0.3946 -1.5850
-19 -7 -4 -4.6957 -2.3914
-19 -7 -2 -1.8847 0.8958
-19 -6 -7 -3.6434 0.2817
-19 -6 -5 0.5343 2.3792
-19 -6 -3 5.0664 1.3445
-19 -6 -1 -1.3143 -0.6117
-19 -5 -8 1.2274 0.3762
-19 -5 -6 0.7134 -2.0134
-19 -5 -4 -3.8899 -1.9478
-19 -5 -2 -1.7935 -1.4572
-19 -4 -9 -0.0240 -1.5733
-19 -4 -7 -3.3166 0.0593
-19 -4 -5 -0.6619 1.6100
-19 -4 -3 5.6430 1.3212
-19 -4 -1 -1.1083 1.1873
-19 -3 -8 0.0332 0.7866
-19 -3 -6 1.5256 -1.5125
-19 -3 -4 -2.8622 -0.2160
-19 -3 -2 -1.3955 -2.9142
-19 -2 -9 1.0522 -1.2421
-19 -2 -7 -2.0736 -0.0922
-19 -2 -5 -0.6427 0.3461
-19 -2 -3 6.1872 0.5987
-19 -2 -1 0.6346 1.8104
-19 -1 -8 -0.8182 0.4127
-19 -1 -6 1.7087 -0.5219
-19 -1 -4 -2.3095 0.3168
-19 -1 -2 -1.0498 -1.5218
-18 -13 -3 1.8458 -0.7296
-18 -13 -1 -0.3524 2.1004
-18 -12 -4 -2.3174 -0.3431
-18 -12 -2 0.6118 3.2102
-18 -11 -5 2.8130 -0.4784
-18 -11 -3 3.1524 -2.2668
-18 -11 -1 0.8050 1.4119
-18 -10 -6 -0.2098 -0.4979
-18 -10 -4 -4.4078 0.6599
-18 -10 -2 -0.1838 3.7118
-18 -9 -7 -3.1903 0.4344
-18 -9 -5 3.5745 0.1436
-18 -9 -3 4.0972 -2.0220
-18 -9 -1 0.6343 -0.3941
-18 -8 -8 2.4835 0.2040
-18 -8 -6 -0.0532 -1.5543
-18 -8 -4 -5.6132 -0.3383
-18 -8 -2 -0.7733 3.0325
-18 -7 -9 -0.0509 -1.6701
-18 -7 -7 -5.3065 0.5437
-18 -7 -5 2.6041 1.8657
-18 -7 -3 4.9737 -0.5387
-18 -7 -1 -0.9348 -1.4342
-18 -6 -8 2.2356 0.7006
-18 -6 -6 1.2162 -3.1647
-18 -6 -4 -5.4193 -1.2092
-18 -6 -2 -1.2123 0.5999
-18 -5 -9 0.5670 -2.2990
-18 -5 -7 -5.9309 0.6127
-18 -5 -5 0.8855 2.5014
-18 -5 -3 5.9870 0.4891
-18 -5 -1 -1.9469 -0.1414
-18 -4 -10 -1.5473 2.2907
-18 -4 -8 0.8796 1.1372
-18 -4 -6 2.4076 -3.7251
-18 -4 -4 -4.4678 -0.3381
-18 -4 -2 -1.5693 -2.3084
-18 -3 -9 1.9424 -2.2830
-18 -3 -7 -4.9017 0.4953
-18 -3 -5 0.1947 1.4869
-18 -3 -3 6.7569 0.4907
-18 -3 -1 -1.0388 1.6959
-18 -2 -10 -2.3549 1.3415
-18 -2 -8 -0.5219 0.9355
-18 -2 -6 2.5738 -2.4673
-18 -2 -4 -3.6451 0.5938
-18 -2 -2 -1.7291 -2.7616
-18 -1 -9 2.9866 -0.9918
-18 -1 -7 -3.6015 0.1903
-18 -1 -5 0.5118 0.3581
-18 -1 -3 7.0407 0.1446
-18 -1 -1 0.5178 1.1358
-17 -14 -3 1.6938 -0.6450
-17 -14 -1 -2.2208 2.1843
-17 -13 -6 1.1464 -1.0048
-17 -13 -4 -1.9615 -1.0679
-17 -13 -2 0.6079 4.6243
-17 -12 -7 -0.7501 0.9091
-17 -12 -5 1.1806 0.2057
-17 -12 -3 2.9892 -3.1793
-17 -12 -1 -0.9821 2.0510
-17 -11 -8 1.8301 0.1977
-17 -11 -6 0.5098 -0.2032
-17 -11 -4 -3.5501 1.4444
-17 -11 -2 -0.1803 5.6115
-17 -10 -7 -2.5896 0.4604
-17 -10 -5 2.6053 -0.5641
-17 -10 -3 4.0044 -4.1993
-17 -10 -1 -0.0623 0.4588
-17 -9 -8 3.3610 0.4450
-17 -9 -6 -0.1319 -0.3179
-17 -9 -4 -4.9516 1.7410
-17 -9 -2 -0.5077 5.5158
-17 -8 -9 -0.4953 -1.7028
-17 -8 -7 -4.5742 0.2451
-17 -8 -5 2.7602 0.5687
-17 -8 -3 5.1575 -3.1123
-17 -8 -1 -0.8799 -1.6589
-17 -7 -10 -1.0741 3.3792
-17 -7 -8 3.7506 0.5235
-17 -7 -6 0.6824 -2.1226
-17 -7 -4 -5.5211 0.3337
-17 -7 -2 -0.7382 3.6316
-17 -6 -9 -0.3918 -2.2899
-17 -6 -7 -5.8054 0.4729
-17 -6 -5 1.2442 2.2550
-17 -6 -3 6.7977 -1.3472
-17 -6 -1 -2.5173 -1.7633
-17 -5 -10 -2.3406 3.2957
-17 -5 -8 2.7475 0.7490
-17 -5 -6 2.2176 -4.1639
-17 -5 -4 -5.3456 -0.1111
-17 -5 -2 -1.3144 0.0539
-17 -4 -11 1.8731 0.2969
-17 -4 -9 0.8436 -2.7279
-17 -4 -7 -5.5011 0.7939
-17 -4 -5 -0.1371 2.4111
-17 -4 -3 8.2047 -0.3186
-17 -4 -1 -2.9028 0.3614
-17 -3 -10 -3.9496 2.3938
-17 -3 -8 1.2556 0.8551
-17 -3 -6 2.6485 -4.2625
-17 -3 -4 -4.9415 0.6277
-17 -3 -2 -1.9254 -2.5828
-17 -2 -11 4.5188 0.3191
-17 -2 -9 2.1960 -2.0267
-17 -2 -7 -4.1596 0.6640
-17 -2 -5 -0.1500 1.2448
-17 -2 -3 8.6610 -0.0597
-17 -2 -1 -1.7499 1.5268
-17 -1 -10 -5.1035 0.8798
-17 -1 -8 0.3009 0.3999
-17 -1 -6 2.0757 -1.7990
-17 -1 -4 -4.6821 0.5224
-17 -1 -2 -2.1987 -1.5808
-16 -16 -2 1.3872 3.2779
-16 -15 -3 1.3998 -0.5744
-16 -15 -1 -3.4724 2.1366
-16 -14 -6 2.3534 -1.5388
-16 -14 -4 -2.4434 -2.0988
-16 -14 -2 1.1573 5.8695
-16 -13 -7 -1.8978 1.6705
-16 -13 -5 -0.0881 1.6143
-16 -13 -3 2.4444 -3.7310
-16 -13 -1 -3.0952 2.4242
-16 -12 -8 1.7872 1.0937
-16 -12 -6 2.5231 -0.9110
-16 -12 -4 -3.9055 1.3758
-16 -12 -2 0.5314 7.3287
-16 -11 -9 1.3956 -2.0933
-16 -11 -7 -3.6924 0.9885
-16 -11 -5 1.5293 0.0463
-16 -11 -3 3.1673 -5.9710
-16 -11 -1 -1.6418 1.6545
-16 -10 -8 3.3366 1.9344
-16 -10 -6 1.5022 -0.2325
-16 -10 -4 -5.2571 3.6191
-16 -10 -2 0.5244 7.4115
-16 -9 -9 0.4863 -2.2911
-16 -9 -7 -5.1791 0.1813
-16 -9 -5 3.1761 -0.2333
-16 -9 -3 4.0120 -5.7931
-16 -9 -1 -1.1507 -0.5902
-16 -8 -10 -0.6898 3.0583
-16 -8 -8 3.8624 1.9036
-16 -8 -6 1.4286 -1.2893
-16 -8 -4 -6.1482 3.0806
-16 -8 -2 0.7442 6.0156
-16 -7 -11 -1.5824 0.2018
-16 -7 -9 0.3384 -2.3643
-16 -7 -7 -6.3968 0.0758
-16 -7 -5 2.9759 1.2860
-16 -7 -3 5.8150 -3.8909
-16 -7 -1 -2.3090 -2.2228
-16 -6 -10 -1.3846 3.1482
-16 -6 -8 2.9708 1.6166
-16 -6 -6 2.8797 -3.9421
-16 -6 -4 -6.5450 1.7801
-16 -6 -2 0.1093 2.6542
-16 -5 -11 0.4527 -0.1875
-16 -5 -9 1.3999 -2.7574
-16 -5 -7 -6.8912 0.6776
-16 -5 -5 1.6164 2.5626
-16 -5 -3 7.9548 -1.9411
-16 -5 -1 -3.5759 -1.1319
-16 -4 -12 -2.0762 -0.5118
-16 -4 -10 -3.0168 2.5848
-16 -4 -8 1.4574 1.4317
-16 -4 -6 3.7731 -5.7028
-16 -4 -4 -6.6542 1.5725
-16 -4 -2 -1.2527 -1.3217
-16 -3 -11 3.6998 -0.0797
-16 -3 -9 2.8601 -2.7024
-16 -3 -7 -6.3117 1.0836
-16 -3 -5 1.1634 2.1810
-16 -3 -3 8.9007 -0.7884
-16 -3 -1 -3.4615 1.0092
-16 -2 -12 -2.5065 -0.5846
-16 -2 -10 -4.8887 1.4818
-16 -2 -8 0.3769 0.9689
-16 -2 -6 2.9428 -4.2690
-16 -2 -4 -6.6462 1.3931
-16 -2 -2 -2.3177 -2.5274
-16 -1 -11 6.2419 0.0162
-16 -1 -9 3.7620 -1.1889
-16 -1 -7 -5.4245 0.5434
-16 -1 -5 1.7055 0.7804
-16 -1 -3 8.6919 -0.2126
-16 -1 -1 -2.6058 0.9150
-15 -15 -6 2.5439 -1.8741
-15 -15 -4 -2.0991 -2.5241
-15 -15 -2 0.5683 6.3478
-15 -14 -7 -2.3999 2.0817
-15 -14 -5 -1.3936 2.8332
-15 -14 -3 2.4830 -3.9233
-15 -14 -1 -4.7090 2.4353
-15 -13 -8 2.2158 1.6783
-15 -13 -6 3.5259 -1.5768
-15 -13 -4 -3.1211 0.3937
-15 -13 -2 -0.8008 8.8305
-15 -12 -9 1.4489 -2.7835
-15 -12 -7 -4.3891 1.4633
-15 -12 -5 -0.9018 1.8301
-15 -12 -3 3.3012 -6.9449
-15 -12 -1 -4.0145 2.3940
-15 -11 -10 -1.6213 2.4604
-15 -11 -8 4.2458 3.0352
-15 -11 -6 2.4158 -0.2688
-15 -11 -4 -3.9838 3.3990
-15 -11 -2 -1.3091 9.3132
-15 -10 -9 0.4141 -2.9791
-15 -10 -7 -5.1182 0.1331
-15 -10 -5 1.2158 0.6260
-15 -10 -3 3.9451 -7.6434
-15 -10 -1 -2.7800 0.8437
-15 -9 -10 -1.8101 3.4103
-15 -9 -8 5.2307 2.8882
-15 -9 -6 1.1233 0.2452
-15 -9 -4 -4.7349 3.9622
-15 -9 -2 -0.6536 8.2360
-15 -8 -11 -1.4095 0.5857
-15 -8 -9 -0.1253 -2.3343
-15 -8 -7 -5.2656 -0.6641
-15 -8 -5 2.4837 0.9985
-15 -8 -3 5.5799 -6.0251
-15 -8 -1 -2.8204 -1.6089
-15 -7 -12 -0.8156 0.0717
-15 -7 -10 -2.0276 3.7146
-15 -7 -8 4.6108 1.8429
-15 -7 -6 1.7975 -1.5076
-15 -7 -4 -5.5306 2.6666
-15 -7 -2 -0.3967 5.5037
-15 -6 -11 0.0439 -0.8104
-15 -6 -9 0.5275 -2.0562
-15 -6 -7 -5.5585 -0.2067
-15 -6 -5 1.7749 2.3595
-15 -6 -3 8.3072 -3.5825
-15 -6 -1 -4.0436 -2.2450
-15 -5 -12 -1.4137 -0.3397
-15 -5 -10 -3.2769 3.3402
-15 -5 -8 3.1760 1.0925
-15 -5 -6 3.1904 -4.3333
-15 -5 -4 -6.4484 1.7914
-15 -5 -2 -1.4019 1.2284
-15 -4 -11 3.1945 -1.0978
-15 -4 -9 1.7708 -2.3300
-15 -4 -7 -5.7287 0.8067
-15 -4 -5 0.8916 2.8288
-15 -4 -3 10.1754 -1.6356
-15 -4 -1 -4.8948 -0.3868
-15 -3 -12 -1.6220 -0.6959
-15 -3 -10 -5.5708 2.3858
-15 -3 -8 2.2116 0.7966
-15 -3 -6 2.7695 -5.1501
-15 -3 -4 -7.2629 1.6495
-15 -3 -2 -2.6938 -2.0186
-15 -2 -13 -0.8725 0.2643
-15 -2 -11 6.7105 -0.6188
-15 -2 -9 2.6354 -1.8468
-15 -2 -7 -5.4637 0.9925
-15 -2 -5 1.2858 1.7972
-15 -2 -3 10.0604 -0.5470
-15 -2 -1 -4.7049 0.9915
-15 -1 -12 -1.5329 -0.3762
-15 -1 -10 -7.4853 0.8829
-15 -1 -8 2.0048 0.3435
-15 -1 -6 1.1855 -2.3215
-15 -1 -4 -7.7047 0.7931
-15 -1 -2 -3.3134 -1.4353
-14 -14 -8 2.0226 2.1111
-14 -14 -6 4.7205 -2.1524
-14 -14 -4 -3.9964 0.1097
-14 -14 -2 0.0186 9.2837
-14 -13 -9 1.8076 -3.4476
-14 -13 -7 -5.4665 1.9302
-14 -13 -5 -2.1625 3.3053
-14 -13 -3 3.2440 -7.3555
-14 -13 -1 -5.5965 2.7937
-14 -12 -10 -2.1914 2.0672
-14 -12 -8 4.1101 4.7836
-14 -12 -6 4.9093 -1.6651
-14 -12 -4 -5.1516 3.0682
-14 -12 -2 -0.8933 10.2642
-14 -11 -9 1.0852 -4.2593
-14 -11 -7 -6.6192 0.5632
-14 -11 -5 -0.3455 2.6374
-14 -11 -3 3.6837 -8.6533
-14 -11 -1 -4.7441 2.3276
-14 -10 -10 -2.4772 2.6753
-14 -10 -8 5.2348 5.6194
-14 -10 -6 3.4177 -0.6834
-14 -10 -4 -5.9650 4.4770
-14 -10 -2 -0.3251 9.0915
-14 -9 -11 -1.3570 2.1905
-14 -9 -9 0.6150 -3.3250
-14 -9 -7 -6.0989 -0.8214
-14 -9 -5 2.2803 2.1670
-14 -9 -3 4.7353 -7.3956
-14 -9 -1 -3.8611 0.1642
-14 -8 -12 -1.5491 0.5427
-14 -8 -10 -1.8861 2.8192
-14 -8 -8 4.5495 4.3875
-14 -8 -6 3.1639 -1.0468
-14 -8 -4 -6.7067 3.8570
-14 -8 -2 0.5110 6.6870
-14 -7 -11 -0.7631 -0.2783
-14 -7 -9 1.1919 -1.9868
-14 -7 -7 -5.6567 -0.9151
-14 -7 -5 3.0007 2.6510
-14 -7 -3 7.3692 -4.8405
-14 -7 -1 -4.2140 -1.9380
-14 -6 -12 -2.3851 0.6403
-14 -6 -10 -1.6916 2.5417
-14 -6 -8 2.7143 2.7203
-14 -6 -6 4.6741 -3.3596
-14 -6 -4 -7.6878 2.8075
-14 -6 -2 -0.1745 2.9627
-14 -5 -13 1.4906 1.2591
-14 -5 -11 1.3431 -1.6549
-14 -5 -9 2.3860 -1.7091
-14 -5 -7 -6.1192 0.2422
-14 -5 -5 2.1961 3.2229
-14 -5 -3 10.1164 -2.3815
-14 -5 -1 -5.2705 -1.5890
-14 -4 -12 -2.8441 0.1999
-14 -4 -10 -3.0585 2.0310
-14 -4 -8 1.4125 1.7605
-14 -4 -6 5.1200 -5.4431
-14 -4 -4 -8.7855 2.3703
-14 -4 -2 -1.9426 -1.0460
-14 -3 -13 0.6369 0.8865
-14 -3 -11 4.7363 -1.4914
-14 -3 -9 3.1489 -1.8676
-14 -3 -7 -6.8907 1.1754
-14 -3 -5 2.1455 2.7195
-14 -3 -3 10.6302 -0.7745
-14 -3 -1 -5.8818 0.2069
-14 -2 -12 -2.7759 -0.1481
-14 -2 -10 -5.3432 1.2030
-14 -2 -8 1.3632 1.0602
-14 -2 -6 3.2870 -4.3641
-14 -2 -4 -9.5688 1.6809
-14 -2 -2 -3.1877 -2.3299
-14 -1 -13 -0.7733 0.3133
-14 -1 -11 7.4849 -0.5450
-14 -1 -9 3.2613 -0.9074
-14 -1 -7 -7.3143 0.6716
-14 -1 -5 2.9901 1.0528
-14 -1 -3 9.5593 -0.1179
-14 -1 -1 -5.8981 0.5213
-13 -13 -10 -2.8243 2.3222
-13 -13 -8 4.8738 4.8984
-13 -13 -6 4.6596 -1.6804
-13 -13 -4 -3.9565 2.2556
-13 -13 -2 -2.8094 10.9100
-13 -12 -11 -0.6966 4.8873
-13 -12 -9 1.0968 -5.0409
-13 -12 -7 -7.3598 0.8248
-13 -12 -5 -1.9001 4.3893
-13 -12 -3 4.0051 -8.9967
-13 -12 -1 -6.2948 3.1332
-13 -11 -10 -4.3348 3.0846
-13 -11 -8 6.9365 6.6803
-13 -11 -6 3.4609 -0.8309
-13 -11 -4 -4.6491 2.9996
-13 -11 -2 -3.3527 10.0378
-13 -10 -11 -0.2751 3.8670
-13 -10 -9 0.4912 -4.4809
-13 -10 -7 -6.6887 -0.7946
-13 -10 -5 0.7258 4.5482
-13 -10 -3 4.9504 -7.9084
-13 -10 -1 -5.6619 1.9981
-13 -9 -12 -0.9224 -0.5155
-13 -9 -10 -4.4100 3.3731
-13 -9 -8 7.1105 5.6057
-13 -9 -6 2.3790 -0.0030
-13 -9 -4 -5.3881 2.3687
-13 -9 -2 -2.3588 7.7192
-13 -8 -13 -0.5578 1.7841
-13 -8 -11 0.1934 0.8937
-13 -8 -9 0.8333 -2.3775
-13 -8 -7 -5.2460 -1.4494
-13 -8 -5 2.6052 4.3126
-13 -8 -3 7.2874 -5.3679
-13 -8 -1 -5.2852 -0.5770
-13 -7 -12 -1.1566 -0.0248
-13 -7 -10 -3.6342 3.1724
-13 -7 -8 5.4439 3.1081
-13 -7 -6 3.6100 -0.8224
-13 -7 -4 -6.5072 1.4837
-13 -7 -2 -1.9405 4.6865
-13 -6 -13 0.7485 2.1639
-13 -6 -11 1.2182 -1.7126
-13 -6 -9 1.8936 -0.9923
-13 -6 -7 -5.0837 -0.5410
-13 -6 -5 2.1893 4.1115
-13 -6 -3 10.6689 -2.7677
-13 -6 -1 -5.8861 -2.0673
-13 -5 -12 -1.2485 0.0579
-13 -5 -10 -3.8469 2.7213
-13 -5 -8 3.7004 1.4276
-13 -5 -6 5.2695 -3.0680
-13 -5 -4 -8.0518 1.2781
-13 -5 -2 -2.9238 0.8881
-13 -4 -13 1.0793 1.8634
-13 -4 -11 3.5719 -2.4132
-13 -4 -9 2.5394 -1.1267
-13 -4 -7 -6.3828 0.8838
-13 -4 -5 1.4174 3.5887
-13 -4 -3 12.3954 -0.8229
-13 -4 -1 -6.8837 -1.1543
-13 -3 -14 -0.9459 -0.5503
-13 -3 -12 -0.9047 -0.1830
-13 -3 -10 -5.8353 2.0050
-13 -3 -8 3.4819 0.8946
-13 -3 -6 4.4217 -4.1205
-13 -3 -4 -9.4942 1.3002
-13 -3 -2 -3.9176 -1.8755
-13 -2 -13 -0.2166 1.0636
-13 -2 -11 6.5465 -1.5109
-13 -2 -9 2.3021 -1.1728
-13 -2 -7 -7.9084 1.1723
-13 -2 -5 1.9515 2.1854
-13 -2 -3 11.3959 0.0590
-13 -2 -1 -7.5365 0.1253
-13 -1 -14 0.1243 -0.2092
-13 -1 -12 -0.4177 -0.1519
-13 -1 -10 -7.9557 0.7716
-13 -1 -8 4.2094 0.3932
-13 -1 -6 2.2257 -1.9594
-13 -1 -4 -10.2904 0.6081
-13 -1 -2 -4.1045 -1.2948
-12 -12 -10 -4.2801 2.4473
-12 -12 -8 6.3401 8.1440
-12 -12 -6 5.2954 -2.0945
-12 -12 -4 -6.3799 3.1649
-12 -12 -2 -2.1200 9.8541
-12 -11 -11 0.2978 5.1948
-12 -11 -9 0.7919 -5.5272
-12 -11 -7 -7.8037 -0.5261
-12 -11 -5 0.0492 6.4076
-12 -11 -3 4.9414 -8.0043
-12 -11 -1 -6.8836 3.2226
-12 -10 -12 -1.5846 -0.7023
-12 -10 -10 -5.1242 2.3909
-12 -10 -8 7.1877 8.5018
-12 -10 -6 4.6036 -1.7617
-12 -10 -4 -7.5461 2.0270
-12 -10 -2 -1.8395 7.2830
-12 -9 -13 -2.3310 1.9494
-12 -9 -11 1.2178 2.7986
-12 -9 -9 1.2849 -3.6339
-12 -9 -7 -6.5587 -1.2880
-12 -9 -5 2.8033 6.7015
-12 -9 -3 6.7880 -5.4021
-12 -9 -1 -6.5737 1.3048
-12 -8 -12 -1.8613 -0.0698
-12 -8 -10 -4.0979 1.9970
-12 -8 -8 5.9330 6.0430
-12 -8 -6 5.5886 -1.6100
-12 -8 -4 -8.6234 1.1522
-12 -8 -2 -1.3559 4.5055
-12 -7 -13 -1.1140 2.6368
-12 -7 -11 1.6201 -0.4723
-12 -7 -9 2.5141 -1.3267
-12 -7 -7 -5.9694 -0.6343
-12 -7 -5 3.3576 5.6967
-12 -7 -3 10.1201 -2.9202
-12 -7 -1 -6.6223 -1.3753
-12 -6 -14 1.0291 -1.1477
-12 -6 -12 -2.1772 0.5588
-12 -6 -10 -2.7189 1.5997
-12 -6 -8 3.6670 3.4016
-12 -6 -6 8.0743 -2.7319
-12 -6 -4 -9.8044 1.2040
-12 -6 -2 -2.2773 1.5926
-12 -5 -13 0.5532 2.5611
-12 -5 -11 2.4688 -2.3315
-12 -5 -9 3.3910 -0.7111
-12 -5 -7 -7.3052 0.8691
-12 -5 -5 2.2099 4.4405
-12 -5 -3 13.0090 -1.0079
-12 -5 -1 -7.4389 -2.2112
-12 -4 -14 0.8043 -1.4100
-12 -4 -12 -2.2454 0.5788
-12 -4 -10 -3.1323 1.3618
-12 -4 -8 2.5708 2.1506
-12 -4 -6 8.7762 -4.1398
-12 -4 -4 -10.9950 1.5053
-12 -4 -2 -3.7315 -1.2645
-12 -3 -13 0.3828 1.8336
-12 -3 -11 4.5008 -2.1609
-12 -3 -9 3.0840 -1.1635
-12 -3 -7 -9.7969 1.6799
-12 -3 -5 1.9020 3.0779
-12 -3 -3 12.9741 0.1685
-12 -3 -1 -8.5462 -1.1087
-12 -2 -14 1.8657 -0.9335
-12 -2 -12 -1.9042 0.2429
-12 -2 -10 -5.2030 0.9107
-12 -2 -8 3.2296 1.3693
-12 -2 -6 6.7099 -3.3968
-12 -2 -4 -11.8063 1.1335
-12 -2 -2 -4.2010 -2.0443
-12 -1 -13 -0.9527 0.6674
-12 -1 -11 6.4906 -0.8159
-12 -1 -9 2.2732 -0.6818
-12 -1 -7 -11.6824 0.8484
-12 -1 -5 2.6526 1.1520
-12 -1 -3 11.2419 0.2575
-12 -1 -1 -9.2840 -0.1605
-11 -11 -12 -0.8858 -1.6147
-11 -11 -10 -6.8542 3.2250
-11 -11 -8 9.0711 8.1665
-11 -11 -6 3.3172 -1.0998
-11 -11 -4 -5.9399 0.5696
-11 -11 -2 -4.3906 7.7301
-11 -10 -13 -3.7408 2.1127
-11 -10 -11 2.3281 4.0067
-11 -10 -9 1.1788 -4.5017
-11 -10 -7 -7.2472 -1.1138
-11 -10 -5 2.4445 8.5605
-11 -10 -3 6.8472 -5.2785
-11 -10 -1 -7.6677 2.5568
-11 -9 -12 -0.3633 -1.7467
-11 -9 -10 -7.4898 3.0003
-11 -9 -8 9.4889 6.2468
-11 -9 -6 4.1894 -0.7729
-11 -9 -4 -7.4842 -1.2454
-11 -9 -2 -4.1732 4.9379
-11 -8 -13 -3.8707 3.0786
-11 -8 -11 3.3367 1.0123
-11 -8 -9 2.3259 -2.0435
-11 -8 -7 -6.6498 -0.4229
-11 -8 -5 3.6975 7.8014
-11 -8 -3 9.9965 -2.9661
-11 -8 -1 -7.8924 -0.1532
-11 -7 -14 1.9121 -0.3011
-11 -7 -12 0.1523 -1.1071
-11 -7 -10 -6.3299 2.6344
-11 -7 -8 7.9779 3.0682
-11 -7 -6 7.1888 -0.8814
-11 -7 -4 -9.0548 -1.0840
-11 -7 -2 -4.3073 2.7835
-11 -6 -13 -1.8158 3.2226
-11 -6 -11 3.4105 -1.5917
-11 -6 -9 3.3630 -0.6231
-11 -6 -7 -7.6402 1.1216
-11 -6 -5 2.5405 5.6228
-11 -6 -3 13.6957 -1.5781
-11 -6 -1 -8.5032 -2.5983
-11 -5 -14 0.6350 -0.9829
-11 -5 -12 0.4240 -0.4340
-11 -5 -10 -5.6941 2.3610
-11 -5 -8 6.2554 1.3611
-11 -5 -6 9.7914 -2.0392
-11 -5 -4 -10.6313 -0.0411
-11 -5 -2 -5.0210 0.5403
-11 -4 -15 -1.2025 -0.5789
-11 -4 -13 -0.4488 2.6140
-11 -4 -11 4.0544 -2.3532
-11 -4 -9 3.2443 -0.9851
-11 -4 -7 -10.3616 2.2164
-11 -4 -5 1.1602 3.7369
-11 -4 -3 15.2784 -0.4524
-11 -4 -1 -9.7717 -2.7230
-11 -3 -14 0.5902 -1.0594
-11 -3 -12 0.8268 -0.1638
-11 -3 -10 -7.2230 1.9076
-11 -3 -8 6.1518 1.1074
-11 -3 -6 9.3109 -2.7838
-11 -3 -4 -11.9355 0.4627
-11 -3 -2 -4.8985 -1.2240
-11 -2 -15 -2.6726 -0.2939
-11 -2 -13 -1.2711 1.4724
-11 -2 -11 5.6338 -1.5106
-11 -2 -9 2.1403 -1.2079
-11 -2 -7 -13.3587 1.7880
-11 -2 -5 1.2997 2.0609
-11 -2 -3 13.9560 0.1910
-11 -2 -1 -11.1485 -1.3314
-11 -1 -14 1.5547 -0.4521
-11 -1 -12 1.2986 -0.0632
-11 -1 -10 -9.3634 0.7772
-11 -1 -8 7.0722 0.5576
-11 -1 -6 7.2789 -1.3658
-11 -1 -4 -12.6302 0.2372
-11 -1 -2 -4.0146 -0.8676
-10 -10 -12 -1.3536 -1.3725
-10 -10 -10 -6.8825 1.8447
-10 -10 -8 8.6227 8.1904
-10 -10 -6 6.1257 -2.4415
-10 -10 -4 -9.6401 -0.7373
-10 -10 -2 -2.7213 4.2047
-10 -9 -13 -5.7234 3.1899
-10 -9 -11 4.4444 2.2279
-10 -9 -9 2.5207 -2.8400
-10 -9 -7 -7.7312 -0.0178
-10 -9 -5 4.2975 9.2513
-10 -9 -3 9.6117 -2.9844
-10 -9 -1 -8.7381 0.8168
-10 -8 -14 5.0377 -0.2565
-10 -8 -12 -0.8190 -1.2013
-10 -8 -10 -6.4342 1.3628
-10 -8 -8 8.4051 5.3456
-10 -8 -6 9.3483 -2.5313
-10 -8 -4 -11.4178 -0.9654
-10 -8 -2 -3.5418 2.2980
-10 -7 -13 -4.6580 3.4597
-10 -7 -11 4.8027 -0.1885
-10 -7 -9 3.8557 -1.2580
-10 -7 -7 -9.0883 1.9084
-10 -7 -5 3.8957 6.7947
-10 -7 -3 13.3180 -2.4085
-10 -7 -1 -9.5672 -2.3092
-10 -6 -14 4.3318 -0.9467
-10 -6 -12 -0.8447 -0.4080
-10 -6 -10 -4.9890 1.2437
-10 -6 -8 6.7211 2.9203
-10 -6 -6 12.9781 -2.9233
-10 -6 -4 -12.6875 0.4793
-10 -6 -2 -4.9328 1.1498
-10 -5 -15 -1.3286 -1.0830
-10 -5 -13 -2.2911 2.9663
-10 -5 -11 4.4491 -1.6402
-10 -5 -9 4.2170 -1.3219
-10 -5 -7 -11.7688 3.2594
-10 -5 -5 2.0857 4.0495
-10 -5 -3 16.2360 -2.0938
-10 -5 -1 -10.9251 -4.0176
-10 -4 -14 3.6481 -1.3519
-10 -4 -12 -1.1596 0.1927
-10 -4 -10 -5.1921 1.3692
-10 -4 -8 5.5129 2.2241
-10 -4 -6 14.1144 -3.5263
-10 -4 -4 -13.5955 1.2328
-10 -4 -2 -5.6365 -0.2452
-10 -3 -15 -3.1533 -0.5514
-10 -3 -13 -1.8592 2.0135
-10 -3 -11 4.9982 -1.6120
-10 -3 -9 3.3472 -1.9473
-10 -3 -7 -15.2758 3.0216
-10 -3 -5 1.2959 2.3679
-10 -3 -3 16.3063 -1.1191
-10 -3 -1 -12.8487 -3.1967
-10 -2 -14 4.4554 -1.0178
-10 -2 -12 -1.1788 0.2504
-10 -2 -10 -7.3523 1.0518
-10 -2 -8 5.8208 1.6778
-10 -2 -6 12.4904 -2.7345
-10 -2 -4 -14.1407 0.7944
-10 -2 -2 -4.8060 -0.9058
-10 -1 -15 -4.7554 -0.1483
-10 -1 -13 -3.0490 0.7246
-10 -1 -11 6.0688 -0.6285
-10 -1 -9 2.2637 -1.0329
-10 -1 -7 -17.9066 1.2191
-10 -1 -5 1.7117 0.8737
-10 -1 -3 14.7635 -0.2553
-10 -1 -1 -14.3623 -1.1155
-9 -9 -14 4.5901 0.5697
-9 -9 -12 1.1213 -2.6054
-9 -9 -10 -9.2288 2.7013
-9 -9 -8 11.3649 4.1117
-9 -9 -6 7.5695 -1.2120
-9 -9 -4 -10.0740 -2.5950
-9 -9 -2 -5.3165 2.9864
-9 -8 -13 -6.7161 3.6252
-9 -8 -11 6.1492 0.7240
-9 -8 -9 3.8056 -1.7332
-9 -8 -7 -9.7945 2.4622
-9 -8 -5 4.5332 7.6303
-9 -8 -3 13.1345 -3.0483
-9 -8 -1 -10.4169 -1.9354
-9 -7 -14 4.4939 0.3832
-9 -7 -12 2.0545 -2.3385
-9 -7 -10 -9.0551 2.6771
-9 -7 -8 11.2702 1.4615
-9 -7 -6 11.8576 -1.5239
-9 -7 -4 -12.3248 -1.0054
-9 -7 -2 -6.2319 2.6096
-9 -6 -15 -1.3139 -1.7842
-9 -6 -13 -4.6982 3.2089
-9 -6 -11 6.0130 -0.7575
-9 -6 -9 4.4170 -1.7675
-9 -6 -7 -12.4364 4.3487
-9 -6 -5 2.9624 4.2676
-9 -6 -3 16.7513 -4.2650
-9 -6 -1 -12.2497 -4.7391
-9 -5 -14 2.8964 -0.1754
-9 -5 -12 1.9887 -1.3340
-9 -5 -10 -9.0292 2.8467
-9 -5 -8 9.8200 0.6680
-9 -5 -6 14.6258 -2.2764
-9 -5 -4 -14.1478 0.5755
-9 -5 -2 -6.4106 2.0443
-9 -4 -15 -3.1182 -1.0246
-9 -4 -13 -3.0158 2.3844
-9 -4 -11 5.7809 -1.3853
-9 -4 -9 3.9940 -2.7203
-9 -4 -7 -15.7037 4.3675
-9 -4 -5 1.4779 2.1679
-9 -4 -3 18.5076 -3.9686
-9 -4 -1 -14.7856 -5.1233
-9 -3 -16 1.5554 0.5067
-9 -3 -14 2.4928 -0.6039
-9 -3 -12 1.7556 -0.4668
-9 -3 -10 -11.0457 2.5304
-9 -3 -8 9.0328 1.1051
-9 -3 -6 14.5217 -2.6235
-9 -3 -4 -15.5433 0.5803
-9 -3 -2 -4.8216 0.7613
-9 -2 -15 -5.3100 -0.3314
-9 -2 -13 -3.7410 1.3188
-9 -2 -11 6.4839 -0.9992
-9 -2 -9 3.0052 -2.4250
-9 -2 -7 -18.9985 2.6284
-9 -2 -5 1.3689 1.1851
-9 -2 -3 17.8026 -2.1016
-9 -2 -1 -17.4374 -3.0618
-9 -1 -16 1.3920 0.2987
-9 -1 -14 3.3602 -0.3406
-9 -1 -12 1.8064 -0.0816
-9 -1 -10 -13.5799 1.0611
-9 -1 -8 9.2656 0.6612
-9 -1 -6 13.1915 -1.2330
-9 -1 -4 -16.3146 0.1203
-9 -1 -2 -2.7149 0.0365
-8 -8 -14 7.0015 0.0641
-8 -8 -12 0.0925 -1.6967
-8 -8 -10 -7.3914 1.3077
-8 -8 -8 10.0456 3.1023
-8 -8 -6 13.7365 -3.2453
-8 -8 -4 -13.9021 0.1842
-8 -8 -2 -5.6033 2.1770
-8 -7 -15 -1.1640 -2.2242
-8 -7 -13 -6.3249 3.2242
-8 -7 -11 7.1115 -0.0223
-8 -7 -9 4.6770 -2.2342
-8 -7 -7 -13.1443 5.1818
-8 -7 -5 3.9780 4.3323
-8 -7 -3 16.5858 -5.8045
-8 -7 -1 -13.0485 -4.9793
-8 -6 -14 6.3555 -0.0557
-8 -6 -12 -0.3613 -1.0704
-8 -6 -10 -7.4239 1.8421
-8 -6 -8 9.4412 1.7259
-8 -6 -6 16.8261 -3.9563
-8 -6 -4 -15.6925 2.2035
-8 -6 -2 -7.1291 2.8021
-8 -5 -15 -2.5169 -1.4753
-8 -5 -13 -4.2763 2.4418
-8 -5 -11 6.9339 -0.8570
-8 -5 -9 4.7297 -3.6055
-8 -5 -7 -16.1324 5.7739
-8 -5 -5 2.7484 1.6233
-8 -5 -3 19.3387 -7.4099
-8 -5 -1 -16.3929 -6.5410
-8 -4 -16 -0.6200 0.5586
-8 -4 -14 5.4750 -0.6219
-8 -4 -12 -1.5262 -0.0873
-8 -4 -10 -8.7573 2.3529
-8 -4 -8 7.9494 1.8846
-8 -4 -6 17.4569 -4.3767
-8 -4 -4 -17.0074 2.1539
-8 -4 -2 -6.8200 2.2211
-8 -3 -15 -4.6042 -0.4586
-8 -3 -13 -4.0929 1.6255
-8 -3 -11 7.2641 -1.1290
-8 -3 -9 4.2219 -4.0711
-8 -3 -7 -19.3207 4.1427
-8 -3 -5 2.2405 0.8712
-8 -3 -3 20.0115 -5.6996
-8 -3 -1 -20.3728 -5.2239
-8 -2 -16 -1.2627 0.5871
-8 -2 -14 6.2291 -0.7337
-8 -2 -12 -2.2204 0.2999
-8 -2 -10 -11.6702 1.8011
-8 -2 -8 7.3779 1.6976
-8 -2 -6 16.4983 -3.1636
-8 -2 -4 -17.8994 0.8215
-8 -2 -2 -4.7207 0.8986
-8 -1 -15 -6.4063 -0.0219
-8 -1 -13 -5.5288 0.6011
-8 -1 -11 8.0767 -0.5199
-8 -1 -9 3.7212 -1.8686
-8 -1 -7 -21.8773 1.4482
-8 -1 -5 2.4681 0.4253
-8 -1 -3 19.3100 -2.0191
-8 -1 -1 -23.3338 -1.9269
-7 -7 -14 4.5383 0.9376
-7 -7 -12 2.6176 -2.4303
-7 -7 -10 -10.7585 3.3517
-7 -7 -8 12.5822 -0.0509
-7 -7 -6 15.4576 -2.5752
-7 -7 -4 -15.5144 1.2161
-7 -7 -2 -7.1959 4.0042
-7 -6 -15 -2.1004 -1.8099
-7 -6 -13 -5.1076 2.4743
-7 -6 -11 7.9299 -0.5502
-7 -6 -9 4.8838 -4.1053
-7 -6 -7 -16.0646 6.6196
-7 -6 -5 3.5358 1.2349
-7 -6 -3 19.6644 -9.7983
-7 -6 -1 -17.4245 -7.2466
-7 -5 -16 0.7516 -0.0330
-7 -5 -14 2.8804 0.4736
-7 -5 -12 1.6880 -1.3287
-7 -5 -10 -12.4786 4.1145
-7 -5 -8 11.4874 0.0616
-7 -5 -6 16.9105 -3.7849
-7 -5 -4 -18.4312 1.9469
-7 -5 -2 -6.3840 4.4183
-7 -4 -15 -3.5572 -0.5858
-7 -4 -13 -4.1297 1.8220
-7 -4 -11 8.3964 -1.3072
-7 -4 -9 4.7843 -5.4334
-7 -4 -7 -18.5775 5.3867
-7 -4 -5 3.1348 0.3046
-7 -4 -3 21.5062 -9.9104
-7 -4 -1 -22.9234 -6.9499
-7 -3 -16 -0.0495 0.3050
-7 -3 -14 2.4878 -0.3440
-7 -3 -12 0.7195 -0.1977
-7 -3 -10 -15.5827 3.7895
-7 -3 -8 10.2005 0.9082
-7 -3 -6 17.0731 -3.8971
-7 -3 -4 -20.8531 0.6533
-7 -3 -2 -3.4202 2.9396
-7 -2 -15 -5.4482 0.1554
-7 -2 -13 -5.4003 1.0927
-7 -2 -11 9.3493 -1.2010
-7 -2 -9 4.6692 -4.1131
-7 -2 -7 -21.4820 2.7494
-7 -2 -5 3.1027 0.4981
-7 -2 -3 21.6401 -5.8370
-7 -2 -1 -28.1841 -4.0782
-7 -1 -16 -0.9188 0.2089
-7 -1 -14 3.4742 -0.3234
-7 -1 -12 0.4414 0.0970
-7 -1 -10 -18.5896 1.5881
-7 -1 -8 9.9099 0.6111
-7 -1 -6 17.0283 -1.7206
-7 -1 -4 -22.2684 -0.1024
-7 -1 -2 -0.4099 0.9180
-6 -6 -16 -1.3182 0.1697
-6 -6 -14 5.7928 0.0695
-6 -6 -12 -1.7222 -0.5170
-6 -6 -10 -9.4547 3.0922
-6 -6 -8 9.6050 1.2203
-6 -6 -6 18.0435 -5.4298
-6 -6 -4 -18.5763 3.3700
-6 -6 -2 -8.0316 4.4617
-6 -5 -15 -2.6525 -0.6311
-6 -5 -13 -4.1129 1.8718
-6 -5 -11 9.1302 -1.3981
-6 -5 -9 5.0935 -6.2630
-6 -5 -7 -18.1021 6.1535
-6 -5 -5 3.9833 -0.1511
-6 -5 -3 21.9841 -12.7524
-6 -5 -1 -24.3604 -7.8684
-6 -4 -16 -2.9435 0.3629
-6 -4 -14 5.0794 -0.7333
-6 -4 -12 -3.6234 0.5698
-6 -4 -10 -12.1117 3.8785
-6 -4 -8 8.4282 1.6320
-6 -4 -6 18.1297 -6.1178
-6 -4 -4 -21.1962 1.8623
-6 -4 -2 -6.7097 4.0113
-6 -3 -15 -3.7585 0.4862
-6 -3 -13 -4.7882 1.4434
-6 -3 -11 10.4049 -1.9793
-6 -3 -9 5.3768 -6.1345
-6 -3 -7 -20.7356 3.7290
-6 -3 -5 3.9706 0.3812
-6 -3 -3 22.9552 -10.1578
-6 -3 -1 -32.1425 -5.8096
-6 -2 -16 -4.7214 0.3901
-6 -2 -14 6.1034 -0.9964
-6 -2 -12 -4.5790 0.8345
-6 -2 -10 -15.4496 2.8509
-6 -2 -8 8.0177 1.4855
-6 -2 -6 18.7798 -4.3162
-6 -2 -4 -23.1040 0.0112
-6 -2 -2 -3.8652 2.0410
-6 -1 -15 -4.9783 0.4023
-6 -1 -13 -6.6879 0.5975
-6 -1 -11 11.5671 -0.9737
-6 -1 -9 5.6519 -2.6066
-6 -1 -7 -23.4985 1.1434
-6 -1 -5 3.7071 0.4189
-6 -1 -3 22.8820 -3.7374
-6 -1 -1 -37.6480 -2.0836
-5 -5 -16 -0.9282 -0.0326
-5 -5 -14 1.4040 -0.1650
-5 -5 -12 0.0725 -0.2016
-5 -5 -10 -15.5892 5.2908
-5 -5 -8 11.0152 0.3076
-5 -5 -6 17.6263 -5.4999
-5 -5 -4 -23.0201 1.1689
-5 -5 -2 -4.3917 5.0866
-5 -4 -15 -2.6716 0.7268
-5 -4 -13 -4.1717 1.6691
-5 -4 -11 11.0149 -2.5745
-5 -4 -9 5.5851 -7.2822
-5 -4 -7 -20.0433 4.2212
-5 -4 -5 4.3977 0.2877
-5 -4 -3 23.5678 -13.0435
-5 -4 -1 -34.4341 -6.7335
-5 -3 -16 -3.1023 0.1323
-5 -3 -14 1.3649 -1.0826
-5 -3 -12 -0.9871 0.7660
-5 -3 -10 -18.8986 4.8670
-5 -3 -8 10.7852 0.8322
-5 -3 -6 19.6242 -5.4211
-5 -3 -4 -26.9466 -0.8511
-5 -3 -2 -0.6448 3.4764
-5 -2 -17 2.0116 -0.2391
-5 -2 -15 -3.3888 1.0533
-5 -2 -13 -6.0272 1.1866
-5 -2 -11 12.7020 -2.2898
-5 -2 -9 6.1549 -5.0418
-5 -2 -7 -23.6186 1.7794
-5 -2 -5 3.5895 0.9238
-5 -2 -3 23.8993 -7.8444
-5 -2 -1 -43.7166 -3.7015
-5 -1 -16 -4.6251 0.1058
-5 -1 -14 2.6612 -0.6695
-5 -1 -12 -1.0533 0.4948
-5 -1 -10 -21.5230 2.0231
-5 -1 -8 11.4404 0.4921
-5 -1 -6 22.2282 -2.3223
-5 -1 -4 -29.1859 -0.8490
-5 -1 -2 2.6106 1.1244
-4 -4 -16 -6.0495 0.3068
-4 -4 -14 4.7866 -1.6512
-4 -4 -12 -5.5534 1.5295
-4 -4 -10 -14.8773 4.6615
-4 -4 -8 8.8171 1.6240
-4 -4 -6 19.9523 -6.9120
-4 -4 -4 -25.2845 -0.3763
-4 -4 -2 -4.8649 3.5741
-4 -3 -17 2.0751 -0.2238
-4 -3 -15 -2.2012 1.5557
-4 -3 -13 -5.4649 1.5675
-4 -3 -11 13.2809 -3.2575
-4 -3 -9 6.3198 -6.5024
-4 -3 -7 -23.7498 2.0292
-4 -3 -5 3.4183 1.2935
-4 -3 -3 24.2527 -10.5202
-4 -3 -1 -47.1757 -4.5427
-4 -2 -16 -8.5731 0.2490
-4 -2 -14 6.2624 -1.6401
-4 -2 -12 -6.0166 1.4210
-4 -2 -10 -17.2539 3.3271
-4 -2 -8 10.5829 1.1960
-4 -2 -6 24.3400 -4.8225
-4 -2 -4 -28.1323 -1.5798
-4 -2 -2 -2.1057 1.7830
-4 -1 -17 3.0478 -0.1365
-4 -1 -15 -2.5156 0.8104
-4 -1 -13 -7.5099 0.6990
-4 -1 -11 14.7651 -1.5463
-4 -1 -9 6.7892 -2.6356
-4 -1 -7 -28.1751 0.4750
-4 -1 -5 1.5084 0.8439
-4 -1 -3 24.0992 -3.9155
-4 -1 -1 -55.9822 -1.5427
-3 -3 -16 -6.0090 0.1093
-3 -3 -14 1.8078 -1.7434
-3 -3 -12 -1.4203 1.3537
-3 -3 -10 -20.9542 4.4308
-3 -3 -8 13.2380 0.7822
-3 -3 -6 25.8838 -5.1977
-3 -3 -4 -31.9880 -2.4263
-3 -3 -2 3.0508 2.2875
-3 -2 -17 3.3882 -0.2007
-3 -2 -15 -1.7099 1.4544
-3 -2 -13 -7.3690 1.2025
-3 -2 -11 15.3549 -2.7508
-3 -2 -9 6.8351 -4.2583
-3 -2 -7 -29.8493 0.5524
-3 -2 -5 0.2573 1.5580
-3 -2 -3 24.1336 -6.3902
-3 -2 -1 -60.8285 -2.3082
-3 -1 -16 -7.6157 0.0603
-3 -1 -14 3.4474 -0.8993
-3 -1 -12 -0.8194 0.6842
-3 -1 -10 -22.1341 1.8285
-3 -1 -8 16.3023 0.3527
-3 -1 -6 32.5019 -2.1931
-3 -1 -4 -34.6785 -1.3952
-3 -1 -2 5.9063 0.7072
-2 -2 -16 -11.1184 0.1516
-2 -2 -14 8.1438 -1.4414
-2 -2 -12 -5.6519 1.1812
-2 -2 -10 -17.8050 2.3356
-2 -2 -8 15.4238 0.7273
-2 -2 -6 33.4893 -3.3360
-2 -2 -4 -31.3706 -1.8759
-2 -2 -2 0.0180 0.8282
-2 -1 -17 4.4327 -0.0934
-2 -1 -15 -1.3751 0.6921
-2 -1 -13 -9.1509 0.5432
-2 -1 -11 16.8289 -1.2776
-2 -1 -9 6.9256 -1.6786
-2 -1 -7 -36.8224 0.0224
-2 -1 -5 -4.0000 0.8357
-2 -1 -3 23.5060 -2.3920
-2 -1 -1 -72.5364 -0.7374
-1 -1 -16 -8.9726 0.0251
-1 -1 -14 5.3062 -0.4393
-1 -1 -12 0.3613 0.3269
-1 -1 -10 -21.9314 0.7515
-1 -1 -8 21.5028 0.1365
-1 -1 -6 42.3931 -0.9187
-1 -1 -4 -37.4359 -0.7194
-1 -1 -2 8.2521 0.2048
0 0 4 -33.4251 0.0000
0 0 6 44.1807 -0.0000
0 0 8 21.4185 0.0000
0 0 10 -17.6051 -0.0000
0 0 12 -4.3822 0.0000
0 0 14 10.7926 -0.0000
0 0 16 -12.6224 0.0000
1 0 1 -79.3400 -0.0000
1 0 3 22.9642 0.0000
1 0 5 -7.0756 0.0000
1 0 7 -41.5494 0.0000
1 0 9 6.8095 0.0000
1 0 11 17.5424 -0.0000
1 0 13 -10.1633 -0.0000
1 0 15 -1.2758 0.0000
1 0 17 5.0341 0.0000
1 1 0 78.2628 -0.0000
1 1 2 8.2521 -0.2048
1 1 4 -37.4359 0.7194
1 1 6 42.3931 0.9187
1 1 8 21.5028 -0.1365
1 1 10 -21.9314 -0.7515
1 1 12 0.3613 -0.3269
1 1 14 5.3062 0.4393
1 1 16 -8.9726 -0.0251
2 0 0 83.9308 -0.0000
2 0 2 1.0221 0.0000
2 0 4 -32.4115 0.0000
2 0 6 38.3211 -0.0000
2 0 8 18.0732 0.0000
2 0 10 -17.9336 0.0000
2 0 12 -5.1086 0.0000
2 0 14 9.4373 0.0000
2 0 16 -11.9297 0.0000
2 1 1 -72.5364 0.7374
2 1 3 23.5060 2.3920
2 1 5 -4.0000 -0.8357
2 1 7 -36.8224 -0.0224
2 1 9 6.9256 1.6786
2 1 11 16.8289 1.2776
2 1 13 -9.1509 -0.5432
2 1 15 -1.3751 -0.6921
2 1 17 4.4327 0.0934
2 2 0 79.6797 -0.0000
2 2 2 0.0180 -0.8282
2 2 4 -31.3706 1.8759
2 2 6 33.4893 3.3360
2 2 8 15.4238 -0.7273
2 2 10 -17.8050 -2.3356
2 2 12 -5.6519 -1.1812
2 2 14 8.1438 1.4414
2 2 16 -11.1184 -0.1516
3 0 1 -66.4671 0.0000
3 0 3 23.8432 0.0000
3 0 5 -1.6620 0.0000
3 0 7 -33.3095 -0.0000
3 0 9 6.9835 0.0000
3 0 11 16.1475 0.0000
3 0 13 -8.5754 -0.0000
3 0 15 -1.8190 0.0000
3 0 17 3.9833 0.0000
3 1 0 71.0961 -0.0000
3 1 2 5.9063 -0.7072
3 1 4 -34.6785 1.3952
3 1 6 32.5019 2.1931
3 1 8 16.3023 -0.3527
3 1 10 -22.1341 -1.8285
3 1 12 -0.8194 -0.6842
3 1 14 3.4474 0.8993
3 1 16 -7.6157 -0.0603
3 2 1 -60.8285 2.3082
3 2 3 24.1336 6.3902
3 2 5 0.2573 -1.5580
3 2 7 -29.8493 -0.5524
3 2 9 6.8351 4.2583
3 2 11 15.3549 2.7508
3 2 13 -7.3690 -1.2025
3 2 15 -1.7099 -1.4544
3 2 17 3.3882 0.2007
3 3 0 63.9872 -0.0000
3 3 2 3.0508 -2.2875
3 3 4 -31.9880 2.4263
3 3 6 25.8838 5.1977
3 3 8 13.2380 -0.7822
3 3 10 -20.9542 -4.4308
3 3 12 -1.4203 -1.3537
3 3 14 1.8078 1.7434
3 3 16 -6.0090 -0.1093
4 0 0 72.7920 -0.0000
4 0 2 -0.7333 -0.0000
4 0 4 -29.1217 0.0000
4 0 6 26.9052 0.0000
4 0 8 11.7652 0.0000
4 0 10 -18.3151 0.0000
4 0 12 -5.8731 0.0000
4 0 14 7.3934 0.0000
4 0 16 -9.5223 0.0000
4 1 1 -55.9822 1.5427
4 1 3 24.0992 3.9155
4 1 5 1.5084 -0.8439
4 1 7 -28.1751 -0.4750
4 1 9 6.7892 2.6356
4 1 11 14.7651 1.5463
4 1 13 -7.5099 -0.6990
4 1 15 -2.5156 -0.8104
4 1 17 3.0478 0.1365
4 2 0 68.6573 -0.0000
4 2 2 -2.1057 -1.7830
4 2 4 -28.1323 1.5798
4 2 6 24.3400 4.8225
4 2 8 10.5829 -1.1960
4 2 10 -17.2539 -3.3271
4 2 12 -6.0166 -1.4210
4 2 14 6.2624 1.6401
4 2 16 -8.5731 -0.2490
4 3 1 -47.1757 4.5427
4 3 3 24.2527 10.5202
4 3 5 3.4183 -1.2935
4 3 7 -23.7498 -2.0292
4 3 9 6.3198 6.5024
4 3 11 13.2809 3.2575
4 3 13 -5.4649 -1.5675
4 3 15 -2.2012 -1.5557
4 3 17 2.0751 0.2238
4 4 0 58.1655 -0.0000
4 4 2 -4.8649 -3.5741
4 4 4 -25.2845 0.3763
4 4 6 19.9523 6.9120
4 4 8 8.8171 -1.6240
4 4 10 -14.8773 -4.6615
4 4 12 -5.5534 -1.5295
4 4 14 4.7866 1.6512
4 4 16 -6.0495 -0.3068
5 0 1 -47.5962 0.0000
5 0 3 23.7996 -0.0000
5 0 5 2.9758 0.0000
5 0 7 -25.6932 0.0000
5 0 9 6.4210 0.0000
5 0 11 13.4617 0.0000
5 0 13 -7.3280 -0.0000
5 0 15 -3.9121 0.0000
5 0 17 2.5455 0.0000
5 1 0 59.3319 -0.0000
5 1 2 2.6106 -1.1244
5 1 4 -29.1859 0.8490
5 1 6 22.2282 2.3223
5 1 8 11.4404 -0.4921
5 1 10 -21.5230 -2.0231
5 1 12 -1.0533 -0.4948
5 1 14 2.6612 0.6695
5 1 16 -4.6251 -0.1058
5 2 1 -43.7166 3.7015
5 2 3 23.8993 7.8444
5 2 5 3.5895 -0.9238
5 2 7 -23.6186 -1.7794
5 2 9 6.1549 5.0418
5 2 11 12.7020 2.2898
5 2 13 -6.0272 -1.1866
5 2 15 -3.3888 -1.0533
5 2 17 2.0116 0.2391
5 3 0 52.7177 -0.0000
5 3 2 -0.6448 -3.4764
5 3 4 -26.9466 0.8511
5 3 6 19.6242 5.4211
5 3 8 10.7852 -0.8322
5 3 10 -18.8986 -4.8670
5 3 12 -0.9871 -0.7660
5 3 14 1.3649 1.0826
5 3 16 -3.1023 -0.1323
5 4 1 -34.4341 6.7335
5 4 3 23.5678 13.0435
5 4 5 4.3977 -0.2877
5 4 7 -20.0433 -4.2212
5 4 9 5.5851 7.2822
5 4 11 11.0149 2.5745
5 4 13 -4.1717 -1.6691
5 4 15 -2.6716 -0.7268
5 5 0 42.5907 -0.0000
5 5 2 -4.3917 -5.0866
5 5 4 -23.0201 -1.1689
5 5 6 17.6263 5.4999
5 5 8 11.0152 -0.3076
5 5 10 -15.5892 -5.2908
5 5 12 0.0725 0.2016
5 5 14 1.4040 0.1650
5 5 16 -0.9282 0.0326
6 0 0 57.9167 -0.0000
6 0 2 -2.3347 -0.0000
6 0 4 -23.8043 0.0000
6 0 6 19.3136 -0.0000
6 0 8 8.1510 0.0000
6 0 10 -17.1090 -0.0000
6 0 12 -4.7311 0.0000
6 0 14 7.0357 0.0000
6 0 16 -5.5087 0.0000
6 1 1 -37.6480 2.0836
6 1 3 22.8820 3.7374
6 1 5 3.7071 -0.4189
6 1 7 -23.4985 -1.1434
6 1 9 5.6519 2.6066
6 1 11 11.5671 0.9737
6 1 13 -6.6879 -0.5975
6 1 15 -4.9783 -0.4023
6 2 0 54.3080 -0.0000
6 2 2 -3.8652 -2.0410
6 2 4 -23.1040 -0.0112
6 2 6 18.7798 4.3162
6 2 8 8.0177 -1.4855
6 2 10 -15.4496 -2.8509
6 2 12 -4.5790 -0.8345
6 2 14 6.1034 0.9964
6 2 16 -4.7214 -0.3901
6 3 1 -32.1425 5.8096
6 3 3 22.9552 10.1578
6 3 5 3.9706 -0.3812
6 3 7 -20.7356 -3.7290
6 3 9 5.3768 6.1345
6 3 11 10.4049 1.9793
6 3 13 -4.7882 -1.4434
6 3 15 -3.7585 -0.4862
6 4 0 45.2257 -0.0000
6 4 2 -6.7097 -4.0113
6 4 4 -21.1962 -1.8623
6 4 6 18.1297 6.1178
6 4 8 8.4282 -1.6320
6 4 10 -12.1117 -3.8785
6 4 12 -3.6234 -0.5698
6 4 14 5.0794 0.7333
6 4 16 -2.9435 -0.3629
6 5 1 -24.3604 7.8684
6 5 3 21.9841 12.7524
6 5 5 3.9833 0.1511
6 5 7 -18.1021 -6.1535
6 5 9 5.0935 6.2630
6 5 11 9.1302 1.3981
6 5 13 -4.1129 -1.8718
6 5 15 -2.6525 0.6311
6 6 0 34.4042 -0.0000
6 6 2 -8.0316 -4.4617
6 6 4 -18.5763 -3.3700
6 6 6 18.0435 5.4298
6 6 8 9.6050 -1.2203
6 6 10 -9.4547 -3.0922
6 6 12 -1.7222 0.5170
6 6 14 5.7928 -0.0695
6 6 16 -1.3182 -0.1697
7 0 1 -30.4387 0.0000
7 0 3 21.3426 0.0000
7 0 5 3.1738 0.0000
7 0 7 -22.9648 -0.0000
7 0 9 4.6303 0.0000
7 0 11 9.9363 0.0000
7 0 13 -6.5373 0.0000
7 0 15 -6.3908 -0.0000
7 1 0 45.6293 -0.0000
7 1 2 -0.4099 -0.9180
7 1 4 -22.2684 0.1024
7 1 6 17.0283 1.7206
7 1 8 9.9099 -0.6111
7 1 10 -18.5896 -1.5881
7 1 12 0.4414 -0.0970
7 1 14 3.4742 0.3234
7 1 16 -0.9188 -0.2089
7 2 1 -28.1841 4.0782
7 2 3 21.6401 5.8370
7 2 5 3.1027 -0.4981
7 2 7 -21.4820 -2.7494
7 2 9 4.6692 4.1131
7 2 11 9.3493 1.2010
7 2 13 -5.4003 -1.0927
7 2 15 -5.4482 -0.1554
7 3 0 40.4110 -0.0000
7 3 2 -3.4202 -2.9396
7 3 4 -20.8531 -0.6533
7 3 6 17.0731 3.8971
7 3 8 10.2005 -0.9082
7 3 10 -15.5827 -3.7895
7 3 12 0.7195 0.1977
7 3 14 2.4878 0.3440
7 3 16 -0.0495 -0.3050
7 4 1 -22.9234 6.9499
7 4 3 21.5062 9.9104
7 4 5 3.1348 -0.3046
7 4 7 -18.5775 -5.3867
7 4 9 4.7843 5.4334
7 4 11 8.3964 1.3072
7 4 13 -4.1297 -1.8220
7 4 15 -3.5572 0.5858
7 5 0 32.3864 -0.0000
7 5 2 -6.3840 -4.4183
7 5 4 -18.4312 -1.9469
7 5 6 16.9105 3.7849
7 5 8 11.4874 -0.0616
7 5 10 -12.4786 -4.1145
7 5 12 1.6880 1.3287
7 5 14 2.8804 -0.4736
7 5 16 0.7516 0.0330
7 6 1 -17.4245 7.2466
7 6 3 19.6644 9.7983
7 6 5 3.5358 -1.2349
7 6 7 -16.0646 -6.6196
7 6 9 4.8838 4.1053
7 6 11 7.9299 0.5502
7 6 13 -5.1076 -2.4743
7 6 15 -2.1004 1.8099
7 7 0 24.5234 -0.0000
7 7 2 -7.1959 -4.0042
7 7 4 -15.5144 -1.2161
7 7 6 15.4576 2.5752
7 7 8 12.5822 0.0509
7 7 10 -10.7585 -3.3517
7 7 12 2.6176 2.4303
7 7 14 4.5383 -0.9376
8 0 0 41.8326 -0.0000
8 0 2 -3.4298 -0.0000
8 0 4 -18.2221 -0.0000
8 0 6 15.8607 0.0000
8 0 8 7.4335 -0.0000
8 0 10 -13.2945 0.0000
8 0 12 -2.3548 -0.0000
8 0 14 7.0146 0.0000
8 0 16 -1.6527 -0.0000
8 1 1 -23.3338 1.9269
8 1 3 19.3100 2.0191
8 1 5 2.4681 -0.4253
8 1 7 -21.8773 -1.4482
8 1 9 3.7212 1.8686
8 1 11 8.0767 0.5199
8 1 13 -5.5288 -0.6011
8 1 15 -6.4063 0.0219
8 2 0 39.3277 -0.0000
8 2 2 -4.7207 -0.8986
8 2 4 -17.8994 -0.8215
8 2 6 16.4983 3.1636
8 2 8 7.3779 -1.6976
8 2 10 -11.6702 -1.8011
8 2 12 -2.2204 -0.2999
8 2 14 6.2291 0.7337
8 2 16 -1.2627 -0.5871
8 3 1 -20.3728 5.2239
8 3 3 20.0115 5.6996
8 3 5 2.2405 -0.8712
8 3 7 -19.3207 -4.1427
8 3 9 4.2219 4.0711
8 3 11 7.2641 1.1290
8 3 13 -4.0929 -1.6255
8 3 15 -4.6042 0.4586
8 4 0 32.8262 -0.0000
8 4 2 -6.8200 -2.2211
8 4 4 -17.0074 -2.1539
8 4 6 17.4569 4.3767
8 4 8 7.9494 -1.8846
8 4 10 -8.7573 -2.3529
8 4 12 -1.5262 0.0873
8 4 14 5.4750 0.6219
8 4 16 -0.6200 -0.5586
8 5 1 -16.3929 6.5410
8 5 3 19.3387 7.4099
8 5 5 2.7484 -1.6233
8 5 7 -16.1324 -5.7739
8 5 9 4.7297 3.6055
8 5 11 6.9339 0.8570
8 5 13 -4.2763 -2.4418
8 5 15 -2.5169 1.4753
8 6 0 24.8182 -0.0000
8 6 2 -7.1291 -2.8021
8 6 4 -15.6925 -2.2035
8 6 6 16.8261 3.9563
8 6 8 9.4412 -1.7259
8 6 10 -7.4239 -1.8421
8 6 12 -0.3613 1.0704
8 6 14 6.3555 0.0557
8 7 1 -13.0485 4.9793
8 7 3 16.5858 5.8045
8 7 5 3.9780 -4.3323
8 7 7 -13.1443 -5.1818
8 7 9 4.6770 2.2342
8 7 11 7.1115 0.0223
8 7 13 -6.3249 -3.2242
8 7 15 -1.1640 2.2242
8 8 0 17.7611 -0.0000
8 8 2 -5.6033 -2.1770
8 8 4 -13.9021 -0.1842
8 8 6 13.7365 3.2453
8 8 8 10.0456 -3.1023
8 8 10 -7.3914 -1.3077
8 8 12 0.0925 1.6967
8 8 14 7.0015 -0.0641
9 0 1 -18.6186 0.0000
9 0 3 16.9808 -0.0000
9 0 5 1.6553 0.0000
9 0 7 -20.4761 -0.0000
9 0 9 2.4891 0.0000
9 0 11 7.0423 0.0000
9 0 13 -4.6553 0.0000
9 0 15 -6.3505 0.0000
9 1 0 31.7878 -0.0000
9 1 2 -2.7149 -0.0365
9 1 4 -16.3146 -0.1203
9 1 6 13.1915 1.2330
9 1 8 9.2656 -0.6612
9 1 10 -13.5799 -1.0611
9 1 12 1.8064 0.0816
9 1 14 3.3602 0.3406
9 1 16 1.3920 -0.2987
9 2 1 -17.4374 3.0618
9 2 3 17.8026 2.1016
9 2 5 1.3689 -1.1851
9 2 7 -18.9985 -2.6284
9 2 9 3.0052 2.4250
9 2 11 6.4839 0.9992
9 2 13 -3.7410 -1.3188
9 2 15 -5.3100 0.3314
9 3 0 28.8494 -0.0000
9 3 2 -4.8216 -0.7613
9 3 4 -15.5433 -0.5803
9 3 6 14.5217 2.6235
9 3 8 9.0328 -1.1051
9 3 10 -11.0457 -2.5304
9 3 12 1.7556 0.4668
9 3 14 2.4928 0.6039
9 3 16 1.5554 -0.5067
9 4 1 -14.7856 5.1233
9 4 3 18.5076 3.9686
9 4 5 1.4779 -2.1679
9 4 7 -15.7037 -4.3675
9 4 9 3.9940 2.7203
9 4 11 5.7809 1.3853
9 4 13 -3.0158 -2.3844
9 4 15 -3.1182 1.0246
9 5 0 23.8172 -0.0000
9 5 2 -6.4106 -2.0443
9 5 4 -14.1478 -0.5755
9 5 6 14.6258 2.2764
9 5 8 9.8200 -0.6680
9 5 10 -9.0292 -2.8467
9 5 12 1.9887 1.3340
9 5 14 2.8964 0.1754
9 6 1 -12.2497 4.7391
9 6 3 16.7513 4.2650
9 6 5 2.9624 -4.2676
9 6 7 -12.4364 -4.3487
9 6 9 4.4170 1.7675
9 6 11 6.0130 0.7575
9 6 13 -4.6982 -3.2089
9 6 15 -1.3139 1.7842
9 7 0 18.3919 -0.0000
9 7 2 -6.2319 -2.6096
9 7 4 -12.3248 1.0054
9 7 6 11.8576 1.5239
9 7 8 11.2702 -1.4615
9 7 10 -9.0551 -2.6771
9 7 12 2.0545 2.3385
9 7 14 4.4939 -0.3832
9 8 1 -10.4169 1.9354
9 8 3 13.1345 3.0483
9 8 5 4.5332 -7.6303
9 8 7 -9.7945 -2.4622
9 8 9 3.8056 1.7332
9 8 11 6.1492 -0.7240
9 8 13 -6.7161 -3.6252
9 9 0 14.0528 -0.0000
9 9 2 -5.3165 -2.9864
9 9 4 -10.0740 2.5950
9 9 6 7.5695 1.2120
9 9 8 11.3649 -4.1117
9 9 10 -9.2288 -2.7013
9 9 12 1.1213 2.6054
9 9 14 4.5901 -0.5697
10 0 0 26.7588 -0.0000
10 0 2 -4.0669 -0.0000
10 0 4 -14.3116 -0.0000
10 0 6 11.2557 -0.0000
10 0 8 6.3101 0.0000
10 0 10 -8.6917 0.0000
10 0 12 -1.0806 0.0000
10 0 14 5.2067 -0.0000
10 1 1 -14.3623 1.1155
10 1 3 14.7635 0.2553
10 1 5 1.7117 -0.8737
10 1 7 -17.9066 -1.2191
10 1 9 2.2637 1.0329
10 1 11 6.0688 0.6285
10 1 13 -3.0490 -0.7246
10 1 15 -4.7554 0.1483
10 2 0 25.7032 -0.0000
10 2 2 -4.8060 0.9058
10 2 4 -14.1407 -0.7944
10 2 6 12.4904 2.7345
10 2 8 5.8208 -1.6778
10 2 10 -7.3523 -1.0518
10 2 12 -1.1788 -0.2504
10 2 14 4.4554 1.0178
10 3 1 -12.8487 3.1967
10 3 3 16.3063 1.1191
10 3 5 1.2959 -2.3679
10 3 7 -15.2758 -3.0216
10 3 9 3.3472 1.9473
10 3 11 4.9982 1.6120
10 3 13 -1.8592 -2.0135
10 3 15 -3.1533 0.5514
10 4 0 22.4361 -0.0000
10 4 2 -5.6365 0.2452
10 4 4 -13.5955 -1.2328
10 4 6 14.1144 3.5263
10 4 8 5.5129 -2.2241
10 4 10 -5.1921 -1.3692
10 4 12 -1.1596 -0.1927
10 4 14 3.6481 1.3519
10 5 1 -10.9251 4.0176
10 5 3 16.2360 2.0938
10 5 5 2.0857 -4.0495
10 5 7 -11.7688 -3.2594
10 5 9 4.2170 1.3219
10 5 11 4.4491 1.6402
10 5 13 -2.2911 -2.9663
10 5 15 -1.3286 1.0830
10 6 0 17.4906 -0.0000
10 6 2 -4.9328 -1.1498
10 6 4 -12.6875 -0.4793
10 6 6 12.9781 2.9233
10 6 8 6.7211 -2.9203
10 6 10 -4.9890 -1.2437
10 6 12 -0.8447 0.4080
10 6 14 4.3318 0.9467
10 7 1 -9.5672 2.3092
10 7 3 13.3180 2.4085
10 7 5 3.8957 -6.7947
10 7 7 -9.0883 -1.9084
10 7 9 3.8557 1.2580
10 7 11 4.8027 0.1885
10 7 13 -4.6580 -3.4597
10 8 0 12.5799 -0.0000
10 8 2 -3.5418 -2.2980
10 8 4 -11.4178 0.9654
10 8 6 9.3483 2.5313
10 8 8 8.4051 -5.3456
10 8 10 -6.4342 -1.3628
10 8 12 -0.8190 1.2013
10 8 14 5.0377 0.2565
10 9 1 -8.7381 -0.8168
10 9 3 9.6117 2.9844
10 9 5 4.2975 -9.2513
10 9 7 -7.7312 0.0178
10 9 9 2.5207 2.8400
10 9 11 4.4444 -2.2279
10 9 13 -5.7234 -3.1899
10 10 0 9.0208 -0.0000
10 10 2 -2.7213 -4.2047
10 10 4 -9.6401 0.7373
10 10 6 6.1257 2.4415
10 10 8 8.6227 -8.1904
10 10 10 -6.8825 -1.8447
10 10 12 -1.3536 1.3725
11 0 1 -11.7501 0.0000
11 0 3 12.7640 0.0000
11 0 5 1.7641 0.0000
11 0 7 -14.6623 0.0000
11 0 9 1.4798 0.0000
11 0 11 6.5403 0.0000
11 0 13 -2.1460 -0.0000
11 0 15 -3.4086 0.0000
11 1 0 19.7906 -0.0000
11 1 2 -4.0146 0.8676
11 1 4 -12.6302 -0.2372
11 1 6 7.2789 1.3658
11 1 8 7.0722 -0.5576
11 1 10 -9.3634 -0.7772
11 1 12 1.2986 0.0632
11 1 14 1.5547 0.4521
11 2 1 -11.1485 1.3314
11 2 3 13.9560 -0.1910
11 2 5 1.2997 -2.0609
11 2 7 -13.3587 -1.7880
11 2 9 2.1403 1.2079
11 2 11 5.6338 1.5106
11 2 13 -1.2711 -1.4724
11 2 15 -2.6726 0.2939
11 3 0 19.2719 -0.0000
11 3 2 -4.8985 1.2240
11 3 4 -11.9355 -0.4627
11 3 6 9.3109 2.7838
11 3 8 6.1518 -1.1074
11 3 10 -7.2230 -1.9076
11 3 12 0.8268 0.1638
11 3 14 0.5902 1.0594
11 4 1 -9.7717 2.7230
11 4 3 15.2784 0.4524
11 4 5 1.1602 -3.7369
11 4 7 -10.3616 -2.2164
11 4 9 3.2443 0.9851
11 4 11 4.0544 2.3532
11 4 13 -0.4488 -2.6140
11 4 15 -1.2025 0.5789
11 5 0 17.2037 -0.0000
11 5 2 -5.0210 -0.5403
11 5 4 -10.6313 0.0411
11 5 6 9.7914 2.0392
11 5 8 6.2554 -1.3611
11 5 10 -5.6941 -2.3610
11 5 12 0.4240 0.4340
11 5 14 0.6350 0.9829
11 6 1 -8.5032 2.5983
11 6 3 13.6957 1.5781
11 6 5 2.5405 -5.6228
11 6 7 -7.6402 -1.1216
11 6 9 3.3630 0.6231
11 6 11 3.4105 1.5917
11 6 13 -1.8158 -3.2226
11 7 0 13.8100 -0.0000
11 7 2 -4.3073 -2.7835
11 7 4 -9.0548 1.0840
11 7 6 7.1888 0.8814
11 7 8 7.9779 -3.0682
11 7 10 -6.3299 -2.6344
11 7 12 0.1523 1.1071
11 7 14 1.9121 0.3011
11 8 1 -7.8924 0.1532
11 8 3 9.9965 2.9661
11 8 5 3.6975 -7.8014
11 8 7 -6.6498 0.4229
11 8 9 2.3259 2.0435
11 8 11 3.3367 -1.0123
11 8 13 -3.8707 -3.0786
11 9 0 10.7621 -0.0000
11 9 2 -4.1732 -4.9379
11 9 4 -7.4842 1.2454
11 9 6 4.1894 0.7729
11 9 8 9.4889 -6.2468
11 9 10 -7.4898 -3.0003
11 9 12 -0.3633 1.7467
11 10 1 -7.6677 -2.5568
11 10 3 6.8472 5.2785
11 10 5 2.4445 -8.5605
11 10 7 -7.2472 1.1138
11 10 9 1.1788 4.5017
11 10 11 2.3281 -4.0067
11 10 13 -3.7408 -2.1127
11 11 0 8.7486 -0.0000
11 11 2 -4.3906 -7.7301
11 11 4 -5.9399 -0.5696
11 11 6 3.3172 1.0998
11 11 8 9.0711 -8.1665
11 11 10 -6.8542 -3.2250
11 11 12 -0.8858 1.6147
12 0 0 15.1659 -0.0000
12 0 2 -4.0978 -0.0000
12 0 4 -12.0687 0.0000
12 0 6 5.2109 0.0000
12 0 8 3.8769 -0.0000
12 0 10 -6.4134 0.0000
12 0 12 -1.6573 0.0000
12 0 14 2.6481 0.0000
12 1 1 -9.2840 0.1605
12 1 3 11.2419 -0.2575
12 1 5 2.6526 -1.1520
12 1 7 -11.6824 -0.8484
12 1 9 2.2732 0.6818
12 1 11 6.4906 0.8159
12 1 13 -0.9527 -0.6674
12 2 0 15.3781 -0.0000
12 2 2 -4.2010 2.0443
12 2 4 -11.8063 -1.1335
12 2 6 6.7099 3.3968
12 2 8 3.2296 -1.3693
12 2 10 -5.2030 -0.9107
12 2 12 -1.9042 -0.2429
12 2 14 1.8657 0.9335
12 3 1 -8.5462 1.1087
12 3 3 12.9741 -0.1685
12 3 5 1.9020 -3.0779
12 3 7 -9.7969 -1.6799
12 3 9 3.0840 1.1635
12 3 11 4.5008 2.1609
12 3 13 0.3828 -1.8336
12 4 0 14.8343 -0.0000
12 4 2 -3.7315 1.2645
12 4 4 -10.9950 -1.5053
12 4 6 8.7762 4.1398
12 4 8 2.5708 -2.1506
12 4 10 -3.1323 -1.3618
12 4 12 -2.2454 -0.5788
12 4 14 0.8043 1.4100
12 5 1 -7.4389 2.2112
12 5 3 13.0090 1.0079
12 5 5 2.2099 -4.4405
12 5 7 -7.3052 -0.8691
12 5 9 3.3910 0.7111
12 5 11 2.4688 2.3315
12 5 13 0.5532 -2.5611
12 6 0 12.1971 -0.0000
12 6 2 -2.2773 -1.5926
12 6 4 -9.8044 -1.2040
12 6 6 8.0743 2.7319
12 6 8 3.6670 -3.4016
12 6 10 -2.7189 -1.5997
12 6 12 -2.1772 -0.5588
12 6 14 1.0291 1.1477
12 7 1 -6.6223 1.3753
12 7 3 10.1201 2.9202
12 7 5 3.3576 -5.6967
12 7 7 -5.9694 0.6343
12 7 9 2.5141 1.3267
12 7 11 1.6201 0.4723
12 7 13 -1.1140 -2.6368
12 8 0 8.6552 -0.0000
12 8 2 -1.3559 -4.5055
12 8 4 -8.6234 -1.1522
12 8 6 5.5886 1.6100
12 8 8 5.9330 -6.0430
12 8 10 -4.0979 -1.9970
12 8 12 -1.8613 0.0698
12 9 1 -6.5737 -1.3048
12 9 3 6.7880 5.4021
12 9 5 2.8033 -6.7015
12 9 7 -6.5587 1.2880
12 9 9 1.2849 3.6339
12 9 11 1.2178 -2.7986
12 9 13 -2.3310 -1.9494
12 10 0 6.3626 -0.0000
12 10 2 -1.8395 -7.2830
12 10 4 -7.5461 -2.0270
12 10 6 4.6036 1.7617
12 10 8 7.1877 -8.5018
12 10 10 -5.1242 -2.3909
12 10 12 -1.5846 0.7023
12 11 1 -6.8836 -3.2226
12 11 3 4.9414 8.0043
12 11 5 0.0492 -6.4076
12 11 7 -7.8037 0.5261
12 11 9 0.7919 5.5272
12 11 11 0.2978 -5.1948
12 12 0 5.3835 -0.0000
12 12 2 -2.1200 -9.8541
12 12 4 -6.3799 -3.1649
12 12 6 5.2954 2.0945
12 12 8 6.3401 -8.1440
12 12 10 -4.2801 -2.4473
13 0 1 -7.7205 0.0000
13 0 3 10.3642 0.0000
13 0 5 2.5568 0.0000
13 0 7 -8.5397 0.0000
13 0 9 2.0047 -0.0000
13 0 11 7.9557 0.0000
13 0 13 -1.1452 0.0000
13 1 0 11.4176 -0.0000
13 1 2 -4.1045 1.2948
13 1 4 -10.2904 -0.6081
13 1 6 2.2257 1.9594
13 1 8 4.2094 -0.3932
13 1 10 -7.9557 -0.7716
13 1 12 -0.4177 0.1519
13 1 14 0.1243 0.2092
13 2 1 -7.5365 -0.1253
13 2 3 11.3959 -0.0590
13 2 5 1.9515 -2.1854
13 2 7 -7.9084 -1.1723
13 2 9 2.3021 1.1728
13 2 11 6.5465 1.5109
13 2 13 -0.2166 -1.0636
13 3 0 12.5713 -0.0000
13 3 2 -3.9176 1.8755
13 3 4 -9.4942 -1.3002
13 3 6 4.4217 4.1205
13 3 8 3.4819 -0.8946
13 3 10 -5.8353 -2.0050
13 3 12 -0.9047 0.1830
13 3 14 -0.9459 0.5503
13 4 1 -6.8837 1.1543
13 4 3 12.3954 0.8229
13 4 5 1.4174 -3.5887
13 4 7 -6.3828 -0.8838
13 4 9 2.5394 1.1267
13 4 11 3.5719 2.4132
13 4 13 1.0793 -1.8634
13 5 0 12.3666 -0.0000
13 5 2 -2.9238 -0.8881
13 5 4 -8.0518 -1.2781
13 5 6 5.2695 3.0680
13 5 8 3.7004 -1.4276
13 5 10 -3.8469 -2.7213
13 5 12 -1.2485 -0.0579
13 6 1 -5.8861 2.0673
13 6 3 10.6689 2.7677
13 6 5 2.1893 -4.1115
13 6 7 -5.0837 0.5410
13 6 9 1.8936 0.9923
13 6 11 1.2182 1.7126
13 6 13 0.7485 -2.1639
13 7 0 9.9559 -0.0000
13 7 2 -1.9405 -4.6865
13 7 4 -6.5072 -1.4837
13 7 6 3.6100 0.8224
13 7 8 5.4439 -3.1081
13 7 10 -3.6342 -3.1724
13 7 12 -1.1566 0.0248
13 8 1 -5.2852 0.5770
13 8 3 7.2874 5.3679
13 8 5 2.6052 -4.3126
13 8 7 -5.2460 1.4494
13 8 9 0.8333 2.3775
13 8 11 0.1934 -0.8937
13 8 13 -0.5578 -1.7841
13 9 0 7.4968 -0.0000
13 9 2 -2.3588 -7.7192
13 9 4 -5.3881 -2.3687
13 9 6 2.3790 0.0030
13 9 8 7.1105 -5.6057
13 9 10 -4.4100 -3.3731
13 9 12 -0.9224 0.5155
13 10 1 -5.6619 -1.9981
13 10 3 4.9504 7.9084
13 10 5 0.7258 -4.5482
13 10 7 -6.6887 0.7946
13 10 9 0.4912 4.4809
13 10 11 -0.2751 -3.8670
13 11 0 6.6949 -0.0000
13 11 2 -3.3527 -10.0378
13 11 4 -4.6491 -2.9996
13 11 6 3.4609 0.8309
13 11 8 6.9365 -6.6803
13 11 10 -4.3348 -3.0846
13 12 1 -6.2948 -3.1332
13 12 3 4.0051 8.9967
13 12 5 -1.9001 -4.3893
13 12 7 -7.3598 -0.8248
13 12 9 1.0968 5.0409
13 12 11 -0.6966 -4.8873
13 13 0 6.4653 -0.0000
13 13 2 -2.8094 -10.9100
13 13 4 -3.9565 -2.2556
13 13 6 4.6596 1.6804
13 13 8 4.8738 -4.8984
13 13 10 -2.8243 -2.3222
14 0 0 8.1218 0.0000
14 0 2 -3.5142 0.0000
14 0 4 -9.8289 0.0000
14 0 6 1.9562 -0.0000
14 0 8 1.6101 -0.0000
14 0 10 -6.4862 0.0000
14 0 12 -2.6388 0.0000
14 1 1 -5.8981 -0.5213
14 1 3 9.5593 0.1179
14 1 5 2.9901 -1.0528
14 1 7 -7.3143 -0.6716
14 1 9 3.2613 0.9074
14 1 11 7.4849 0.5450
14 1 13 -0.7733 -0.3133
14 2 0 9.0521 -0.0000
14 2 2 -3.1877 2.3299
14 2 4 -9.5688 -1.6809
14 2 6 3.2870 4.3641
14 2 8 1.3632 -1.0602
14 2 10 -5.3432 -1.2030
14 2 12 -2.7759 0.1481
14 3 1 -5.8818 -0.2069
14 3 3 10.6302 0.7745
14 3 5 2.1455 -2.7195
14 3 7 -6.8907 -1.1754
14 3 9 3.1489 1.8676
14 3 11 4.7363 1.4914
14 3 13 0.6369 -0.8865
14 4 0 9.9724 -0.0000
14 4 2 -1.9426 1.0460
14 4 4 -8.7855 -2.3703
14 4 6 5.1200 5.4431
14 4 8 1.4125 -1.7605
14 4 10 -3.0585 -2.0310
14 4 12 -2.8441 -0.1999
14 5 1 -5.2705 1.5890
14 5 3 10.1164 2.3815
14 5 5 2.1961 -3.2229
14 5 7 -6.1192 -0.2422
14 5 9 2.3860 1.7091
14 5 11 1.3431 1.6549
14 5 13 1.4906 -1.2591
14 6 0 8.3697 -0.0000
14 6 2 -0.1745 -2.9627
14 6 4 -7.6878 -2.8075
14 6 6 4.6741 3.3596
14 6 8 2.7143 -2.7203
14 6 10 -1.6916 -2.5417
14 6 12 -2.3851 -0.6403
14 7 1 -4.2140 1.9380
14 7 3 7.3692 4.8405
14 7 5 3.0007 -2.6510
14 7 7 -5.6567 0.9151
14 7 9 1.1919 1.9868
14 7 11 -0.7631 0.2783
14 8 0 5.2417 -0.0000
14 8 2 0.5110 -6.6870
14 8 4 -6.7067 -3.8570
14 8 6 3.1639 1.0468
14 8 8 4.5495 -4.3875
14 8 10 -1.8861 -2.8192
14 8 12 -1.5491 -0.5427
14 9 1 -3.8611 -0.1642
14 9 3 4.7353 7.3956
14 9 5 2.2803 -2.1670
14 9 7 -6.0989 0.8214
14 9 9 0.6150 3.3250
14 9 11 -1.3570 -2.1905
14 10 0 3.6207 -0.0000
14 10 2 -0.3251 -9.0915
14 10 4 -5.9650 -4.4770
14 10 6 3.4177 0.6834
14 10 8 5.2348 -5.6194
14 10 10 -2.4772 -2.6753
14 11 1 -4.7441 -2.3276
14 11 3 3.6837 8.6533
14 11 5 -0.3455 -2.6374
14 11 7 -6.6192 -0.5632
14 11 9 1.0852 4.2593
14 12 0 4.1716 0.0000
14 12 2 -0.8933 -10.2642
14 12 4 -5.1516 -3.0682
14 12 6 4.9093 1.6651
14 12 8 4.1101 -4.7836
14 12 10 -2.1914 -2.0672
14 13 1 -5.5965 -2.7937
14 13 3 3.2440 7.3555
14 13 5 -2.1625 -3.3053
14 13 7 -5.4665 -1.9302
14 13 9 1.8076 3.4476
14 14 0 4.7425 -0.0000
14 14 2 0.0186 -9.2837
14 14 4 -3.9964 -0.1097
14 14 6 4.7205 2.1524
14 14 8 2.0226 -2.1111
15 0 1 -4.3966 0.0000
15 0 3 9.5593 0.0000
15 0 5 1.8062 0.0000
15 0 7 -5.2348 -0.0000
15 0 9 2.8843 0.0000
15 0 11 8.2766 0.0000
15 0 13 -1.6633 0.0000
15 1 0 6.4147 -0.0000
15 1 2 -3.3134 1.4353
15 1 4 -7.7047 -0.7931
15 1 6 1.1855 2.3215
15 1 8 2.0048 -0.3435
15 1 10 -7.4853 -0.8829
15 1 12 -1.5329 0.3762
15 2 1 -4.7049 -0.9915
15 2 3 10.0604 0.5470
15 2 5 1.2858 -1.7972
15 2 7 -5.4637 -0.9925
15 2 9 2.6354 1.8468
15 2 11 6.7105 0.6188
15 2 13 -0.8725 -0.2643
15 3 0 8.2398 -0.0000
15 3 2 -2.6938 2.0186
15 3 4 -7.2629 -1.6495
15 3 6 2.7695 5.1501
15 3 8 2.2116 -0.7966
15 3 10 -5.5708 -2.3858
15 3 12 -1.6220 0.6959
15 4 1 -4.8948 0.3868
15 4 3 10.1754 1.6356
15 4 5 0.8916 -2.8288
15 4 7 -5.7287 -0.8067
15 4 9 1.7708 2.3300
15 4 11 3.1945 1.0978
15 5 0 8.6914 -0.0000
15 5 2 -1.4019 -1.2284
15 5 4 -6.4484 -1.7914
15 5 6 3.1904 4.3333
15 5 8 3.1760 -1.0925
15 5 10 -3.2769 -3.3402
15 5 12 -1.4137 0.3397
15 6 1 -4.0436 2.2450
15 6 3 8.3072 3.5825
15 6 5 1.7749 -2.3595
15 6 7 -5.5585 0.2067
15 6 9 0.5275 2.0562
15 6 11 0.0439 0.8104
15 7 0 6.4416 -0.0000
15 7 2 -0.3967 -5.5037
15 7 4 -5.5306 -2.6666
15 7 6 1.7975 1.5076
15 7 8 4.6108 -1.8429
15 7 10 -2.0276 -3.7146
15 7 12 -0.8156 -0.0717
15 8 1 -2.8204 1.6089
15 8 3 5.5799 6.0251
15 8 5 2.4837 -0.9985
15 8 7 -5.2656 0.6641
15 8 9 -0.1253 2.3343
15 8 11 -1.4095 -0.5857
15 9 0 4.0258 -0.0000
15 9 2 -0.6536 -8.2360
15 9 4 -4.7349 -3.9622
15 9 6 1.1233 -0.2452
15 9 8 5.2307 -2.8882
15 9 10 -1.8101 -3.4103
15 10 1 -2.7800 -0.8437
15 10 3 3.9451 7.6434
15 10 5 1.2158 -0.6260
15 10 7 -5.1182 -0.1331
15 10 9 0.4141 2.9791
15 11 0 3.9105 -0.0000
15 11 2 -1.3091 -9.3132
15 11 4 -3.9838 -3.3990
15 11 6 2.4158 0.2688
15 11 8 4.2458 -3.0352
15 11 10 -1.6213 -2.4604
15 12 1 -4.0145 -2.3940
15 12 3 3.3012 6.9449
15 12 5 -0.9018 -1.8301
15 12 7 -4.3891 -1.4633
15 12 9 1.4489 2.7835
15 13 0 5.0967 -0.0000
15 13 2 -0.8008 -8.8305
15 13 4 -3.1211 -0.3937
15 13 6 3.5259 1.5768
15 13 8 2.2158 -1.6783
15 14 1 -4.7090 -2.4353
15 14 3 2.4830 3.9233
15 14 5 -1.3936 -2.8332
15 14 7 -2.3999 -2.0817
15 15 0 5.0271 -0.0000
15 15 2 0.5683 -6.3478
15 15 4 -2.0991 2.5241
15 15 6 2.5439 1.8741
16 0 0 4.1446 0.0000
16 0 2 -2.6523 0.0000
16 0 4 -6.6273 0.0000
16 0 6 2.1674 0.0000
16 0 8 0.0421 0.0000
16 0 10 -5.7248 -0.0000
16 0 12 -2.6083 0.0000
16 1 1 -2.6058 -0.9150
16 1 3 8.6919 0.2126
16 1 5 1.7055 -0.7804
16 1 7 -5.4245 -0.5434
16 1 9 3.7620 1.1889
16 1 11 6.2419 -0.0162
16 2 0 5.2800 0.0000
16 2 2 -2.3177 2.5274
16 2 4 -6.6462 -1.3931
16 2 6 2.9428 4.2690
16 2 8 0.3769 -0.9689
16 2 10 -4.8887 -1.4818
16 2 12 -2.5065 0.5846
16 3 1 -3.4615 -1.0092
16 3 3 8.9007 0.7884
16 3 5 1.1634 -2.1810
16 3 7 -6.3117 -1.0836
16 3 9 2.8601 2.7024
16 3 11 3.6998 0.0797
16 4 0 6.6508 -0.0000
16 4 2 -1.2527 1.3217
16 4 4 -6.6542 -1.5725
16 4 6 3.7731 5.7028
16 4 8 1.4574 -1.4317
16 4 10 -3.0168 -2.5848
16 4 12 -2.0762 0.5118
16 5 1 -3.5759 1.1319
16 5 3 7.9548 1.9411
16 5 5 1.6164 -2.5626
16 5 7 -6.8912 -0.6776
16 5 9 1.3999 2.7574
16 5 11 0.4527 0.1875
16 6 0 5.4158 -0.0000
16 6 2 0.1093 -2.6542
16 6 4 -6.5450 -1.7801
16 6 6 2.8797 3.9421
16 6 8 2.9708 -1.6166
16 6 10 -1.3846 -3.1482
16 7 1 -2.3090 2.2228
16 7 3 5.8150 3.8909
16 7 5 2.9759 -1.2860
16 7 7 -6.3968 -0.0758
16 7 9 0.3384 2.3643
16 7 11 -1.5824 -0.2018
16 8 0 2.4593 0.0000
16 8 2 0.7442 -6.0156
16 8 4 -6.1482 -3.0806
16 8 6 1.4286 1.2893
16 8 8 3.8624 -1.9036
16 8 10 -0.6898 -3.0583
16 9 1 -1.1507 0.5902
16 9 3 4.0120 5.7931
16 9 5 3.1761 0.2333
16 9 7 -5.1791 -0.1813
16 9 9 0.4863 2.2911
16 10 0 1.0992 0.0000
16 10 2 0.5244 -7.4115
16 10 4 -5.2571 -3.6191
16 10 6 1.5022 0.2325
16 10 8 3.3366 -1.9344
16 11 1 -1.6418 -1.6545
16 11 3 3.1673 5.9710
16 11 5 1.5293 -0.0463
16 11 7 -3.6924 -0.9885
16 11 9 1.3956 2.0933
16 12 0 2.3221 0.0000
16 12 2 0.5314 -7.3287
16 12 4 -3.9055 -1.3758
16 12 6 2.5231 0.9110
16 12 8 1.7872 -1.0937
16 13 1 -3.0952 -2.4242
16 13 3 2.4444 3.7310
16 13 5 -0.0881 -1.6143
16 13 7 -1.8978 -1.6705
16 14 0 3.7920 -0.0000
16 14 2 1.1573 -5.8695
16 14 4 -2.4434 2.0988
16 14 6 2.3534 1.5388
16 15 1 -3.4724 -2.1366
16 15 3 1.3998 0.5744
16 16 0 3.3691 -0.0000
16 16 2 1.3872 -3.2779
17 0 1 -0.9483 -0.0000
17 0 3 8.6321 0.0000
17 0 5 0.1798 0.0000
17 0 7 -3.4043 0.0000
17 0 9 2.7439 0.0000
17 0 11 5.7024 0.0000
17 1 0 2.9033 0.0000
17 1 2 -2.1987 1.5808
17 1 4 -4.6821 -0.5224
17 1 6 2.0757 1.7990
17 1 8 0.3009 -0.3999
17 1 10 -5.1035 -0.8798
17 2 1 -1.7499 -1.5268
17 2 3 8.6610 0.0597
17 2 5 -0.1500 -1.2448
17 2 7 -4.1596 -0.6640
17 2 9 2.1960 2.0267
17 2 11 4.5188 -0.3191
17 3 0 4.7577 -0.0000
17 3 2 -1.9254 2.5828
17 3 4 -4.9415 -0.6277
17 3 6 2.6485 4.2625
17 3 8 1.2556 -0.8551
17 3 10 -3.9496 -2.3938
17 4 1 -2.9028 -0.3614
17 4 3 8.2047 0.3186
17 4 5 -0.1371 -2.4111
17 4 7 -5.5011 -0.7939
17 4 9 0.8436 2.7279
17 4 11 1.8731 -0.2969
17 5 0 5.3913 0.0000
17 5 2 -1.3144 -0.0539
17 5 4 -5.3456 0.1111
17 5 6 2.2176 4.1639
17 5 8 2.7475 -0.7490
17 5 10 -2.3406 -3.2957
17 6 1 -2.5173 1.7633
17 6 3 6.7977 1.3472
17 6 5 1.2442 -2.2550
17 6 7 -5.8054 -0.4729
17 6 9 -0.3918 2.2899
17 7 0 3.4504 0.0000
17 7 2 -0.7382 -3.6316
17 7 4 -5.5211 -0.3337
17 7 6 0.6824 2.1226
17 7 8 3.7506 -0.5235
17 7 10 -1.0741 -3.3792
17 8 1 -0.8799 1.6589
17 8 3 5.1575 3.1123
17 8 5 2.7602 -0.5687
17 8 7 -4.5742 -0.2451
17 8 9 -0.4953 1.7028
17 9 0 1.3039 0.0000
17 9 2 -0.5077 -5.5158
17 9 4 -4.9516 -1.7410
17 9 6 -0.1319 0.3179
17 9 8 3.3610 -0.4450
17 10 1 -0.0623 -0.4588
17 10 3 4.0044 4.1993
17 10 5 2.6053 0.5641
17 10 7 -2.5896 -0.4604
17 11 0 1.3960 0.0000
17 11 2 -0.1803 -5.6115
17 11 4 -3.5501 -1.4444
17 11 6 0.5098 0.2032
17 11 8 1.8301 -0.1977
17 12 1 -0.9821 -2.0510
17 12 3 2.9892 3.1793
17 12 5 1.1806 -0.2057
17 12 7 -0.7501 -0.9091
17 13 0 2.8594 -0.0000
17 13 2 0.6079 -4.6243
17 13 4 -1.9615 1.0679
17 13 6 1.1464 1.0048
17 14 1 -2.2208 -2.1843
17 14 3 1.6938 0.6450
17 15 0 3.1363 -0.0000
18 0 0 1.2610 0.0000
18 0 2 -1.7462 -0.0000
18 0 4 -3.3532 -0.0000
18 0 6 2.3914 0.0000
18 0 8 -1.0796 0.0000
18 0 10 -2.6822 0.0000
18 1 1 0.5178 -1.1358
18 1 3 7.0407 -0.1446
18 1 5 0.5118 -0.3581
18 1 7 -3.6015 -0.1903
18 1 9 2.9866 0.9918
18 2 0 2.3167 0.0000
18 2 2 -1.7291 2.7616
18 2 4 -3.6451 -0.5938
18 2 6 2.5738 2.4673
18 2 8 -0.5219 -0.9355
18 2 10 -2.3549 -1.3415
18 3 1 -1.0388 -1.6959
18 3 3 6.7569 -0.4907
18 3 5 0.1947 -1.4869
18 3 7 -4.9017 -0.4953
18 3 9 1.9424 2.2830
18 4 0 3.7269 0.0000
18 4 2 -1.5693 2.3084
18 4 4 -4.4678 0.3381
18 4 6 2.4076 3.7251
18 4 8 0.8796 -1.1372
18 4 10 -1.5473 -2.2907
18 5 1 -1.9469 0.1414
18 5 3 5.9870 -0.4891
18 5 5 0.8855 -2.5014
18 5 7 -5.9309 -0.6127
18 5 9 0.5670 2.2990
18 6 0 3.0043 -0.0000
18 6 2 -1.2123 -0.5999
18 6 4 -5.4193 1.2092
18 6 6 1.2162 3.1647
18 6 8 2.2356 -0.7006
18 7 1 -0.9348 1.4342
18 7 3 4.9737 0.5387
18 7 5 2.6041 -1.8657
18 7 7 -5.3065 -0.5437
18 7 9 -0.0509 1.6701
18 8 0 0.8077 0.0000
18 8 2 -0.7733 -3.0325
18 8 4 -5.6132 0.3383
18 8 6 -0.0532 1.5543
18 8 8 2.4835 -0.2040
18 9 1 0.6343 0.3941
18 9 3 4.0972 2.0220
18 9 5 3.5745 -0.1436
18 9 7 -3.1903 -0.4344
18 10 0 -0.1295 0.0000
18 10 2 -0.1838 -3.7118
18 10 4 -4.4078 -0.6599
18 10 6 -0.2098 0.4979
18 11 1 0.8050 -1.4119
18 11 3 3.1524 2.2668
18 11 5 2.8130 0.4784
18 12 0 0.9645 0.0000
18 12 2 0.6118 -3.2102
18 12 4 -2.3174 0.3431
18 13 1 -0.3524 -2.1004
18 13 3 1.8458 0.7296
19 0 1 1.6812 0.0000
19 0 3 6.4041 0.0000
19 0 5 -0.3569 -0.0000
19 0 7 -1.4030 0.0000
19 0 9 1.5248 -0.0000
19 1 0 0.0177 0.0000
19 1 2 -1.0498 1.5218
19 1 4 -2.3095 -0.3168
19 1 6 1.7087 0.5219
19 1 8 -0.8182 -0.4127
19 2 1 0.6346 -1.8104
19 2 3 6.1872 -0.5987
19 2 5 -0.6427 -0.3461
19 2 7 -2.0736 0.0922
19 2 9 1.0522 1.2421
19 3 0 1.6243 0.0000
19 3 2 -1.3955 2.9142
19 3 4 -2.8622 0.2160
19 3 6 1.5256 1.5125
19 3 8 0.0332 -0.7866
19 4 1 -1.1083 -1.1873
19 4 3 5.6430 -1.3212
19 4 5 -0.6619 -1.6100
19 4 7 -3.3166 -0.0593
19 4 9 -0.0240 1.5733
19 5 0 2.4261 0.0000
19 5 2 -1.7935 1.4572
19 5 4 -3.8899 1.9478
19 5 6 0.7134 2.0134
19 5 8 1.2274 -0.3762
19 6 1 -1.3143 0.6117
19 6 3 5.0664 -1.3445
19 6 5 0.5343 -2.3792
19 6 7 -3.6434 -0.2817
19 7 0 1.3320 0.0000
19 7 2 -1.8847 -0.8958
19 7 4 -4.6957 2.3914
19 7 6 -0.3946 1.5850
19 7 8 1.8136 0.2595
19 8 1 0.0835 0.9244
19 8 3 4.6030 -0.1924
19 8 5 2.0889 -1.3785
19 8 7 -2.3977 -0.2532
19 9 0 0.0610 0.0000
19 9 2 -1.3769 -2.1039
19 9 4 -4.2375 1.0878
19 9 6 -0.8080 0.7675
19 10 1 1.1775 -0.3727
19 10 3 3.8870 0.9468
19 10 5 2.4363 0.0588
19 11 0 0.2830 0.0000
19 11 2 -0.3032 -1.9968
19 11 4 -2.4058 0.3463
19 12 1 0.8396 -1.4722
20 0 0 -0.6926 0.0000
20 0 2 -0.8900 -0.0000
20 0 4 -1.3624 0.0000
20 0 6 1.1529 0.0000
20 0 8 -1.2303 -0.0000
20 1 1 2.1756 -1.1268
20 1 3 4.3401 -0.1713
20 1 5 0.5102 0.2190
20 1 7 -1.5886 0.2766
20 2 0 0.1534 0.0000
20 2 2 -1.1274 2.3113
20 2 4 -1.5767 -0.5183
20 2 6 0.9823 0.0222
20 2 8 -0.9435 -0.7678
20 3 1 0.4764 -2.0183
20 3 3 3.8563 -0.8307
20 3 5 0.0834 -0.2535
20 3 7 -2.3198 0.4794
20 4 0 1.4172 0.0000
20 4 2 -1.6874 2.4880
20 4 4 -2.3143 0.8251
20 4 6 0.3993 0.5786
20 5 1 -0.8016 -0.8468
20 5 3 3.4059 -1.5664
20 5 5 0.3329 -1.6281
20 5 7 -2.9206 0.1438
20 6 0 1.3082 0.0000
20 6 2 -2.1488 0.9159
20 6 4 -3.3406 2.4502
20 6 6 -0.4193 1.1171
20 7 1 -0.3221 0.3332
20 7 3 3.3155 -1.2999
20 7 5 1.4716 -1.9168
20 8 0 0.2556 0.0000
20 8 2 -1.9941 -0.5763
20 8 4 -3.6535 2.1741
20 9 1 0.9088 0.0848
20 9 3 3.1655 -0.1117
20 10 0 -0.0218 0.0000
20 10 2 -1.0597 -1.0656
21 0 1 2.3232 -0.0000
21 0 3 3.5162 -0.0000
21 0 5 0.1046 0.0000
21 1 0 -1.4363 0.0000
21 1 2 -0.1340 0.9637
21 1 4 -1.2406 -0.5409
21 1 6 0.4872 -0.5645
21 2 1 1.3853 -1.5888
21 2 3 3.1798 -0.1116
21 2 5 -0.2306 0.6586
21 3 0 -0.2179 0.0000
21 3 2 -0.6549 2.0170
21 3 4 -1.3869 -0.3427
21 3 6 0.0264 -1.0041
21 4 1 -0.2604 -1.4427
21 4 3 2.5999 -0.8596
21 4 5 -0.6071 -0.1740
21 5 0 0.5736 0.0000
21 5 2 -1.4194 1.5171
21 5 4 -1.9193 1.4228
21 6 1 -0.7558 -0.2373
21 6 3 2.4352 -1.4126
21 6 5 -0.2101 -1.3061
21 7 0 0.2341 0.0000
21 7 2 -1.8269 0.3815
21 7 4 -2.4596 2.3153
21 8 1 0.0165 0.3455
22 0 0 -1.0262 0.0000
22 0 2 -0.3595 0.0000
22 0 4 -0.7643 -0.0000
22 1 1 1.8931 -0.8003
22 1 3 1.8090 0.3423
22 2 0 -0.4278 0.0000
22 2 2 -0.5225 1.0270
22 2 4 -0.6640 -1.0751
22 3 1 0.5816 -1.5805
22 3 3 1.2122 0.4106
22 4 0 0.4994 0.0000
22 4 2 -0.9862 1.2552
22 5 1 -0.4753 -1.0374
0 0 0 0.0 0.0
;
_shelx_fab_checksum              92835
_olex2_submission_special_instructions 'No special instructions were received'

loop_
_publcif_info_exptl_table_extra_item
sin_theta_over_lambda_max

loop_
_publcif_info_exptl_table_header_item
?


_publcif_funding_html            
;
;

####################################################################### 
# 
# This file contains crystal structure data downloaded from the 
# Cambridge Structural Database (CSD) hosted by the Cambridge 
# Crystallographic Data Centre (CCDC).
# 
# Full information about CCDC data access policies and citation 
# guidelines are available at http://www.ccdc.cam.ac.uk/access/V1 
# 
# Audit and citation data items may have been added by the CCDC. 
# Please retain this information to preserve the provenance of 
# this file and to allow appropriate attribution of the data. 
# 
#######################################################################

data_compound_1
_database_code_depnum_ccdc_archive 'CCDC 1520307'

_audit_update_record             
;
2016-12-01 deposited with the CCDC.
2017-07-19 downloaded from the CCDC.
;
_publcif_datablock.id            {7259a5ee-e9c8-4c69-b841-77786af0f793}
_audit_creation_date             2016-11-28
_audit_creation_method           
;
Olex2 1.2
(compiled 2016.11.24 svn.r3356 for OlexSys, GUI svn.r5267)
;

_chemical_name_common            '[Bis(NQMes)Au][AgCl2]'
_chemical_name_systematic        ?
_chemical_formula_moiety         'C58 H52 Au N4 O4, Ag Cl2'
_chemical_formula_sum            'C58 H52 Ag Au Cl2 N4 O4'
_chemical_formula_weight         1244.77
_chemical_absolute_configuration ?
_chemical_melting_point          ?
loop_
_atom_type_symbol
_atom_type_description
_atom_type_scat_dispersion_real
_atom_type_scat_dispersion_imag
_atom_type_scat_source
C C 0.0033 0.0016 'International Tables Vol C Tables 4.2.6.8 and 6.1.1.4'
H H 0.0000 0.0000 'International Tables Vol C Tables 4.2.6.8 and 6.1.1.4'
N N 0.0061 0.0033 'International Tables Vol C Tables 4.2.6.8 and 6.1.1.4'
O O 0.0106 0.0060 'International Tables Vol C Tables 4.2.6.8 and 6.1.1.4'
Cl Cl 0.1484 0.1585 'International Tables Vol C Tables 4.2.6.8 and 6.1.1.4'
Ag Ag -0.8971 1.1015 'International Tables Vol C Tables 4.2.6.8 and 6.1.1.4'
Au Au -2.0133 8.8022 'International Tables Vol C Tables 4.2.6.8 and 6.1.1.4'

_shelx_space_group_comment       
;
The symmetry employed for this shelxl refinement is uniquely defined
by the following loop, which should always be used as a source of
symmetry information in preference to the above space-group names.
They are only intended as comments.
;
_space_group_crystal_system      orthorhombic
_space_group_IT_number           33
_space_group_name_H-M_alt        'P n a 21'
_space_group_name_Hall           'P 2c -2n'
loop_
_space_group_symop_operation_xyz
'x, y, z'
'-x, -y, z+1/2'
'x+1/2, -y+1/2, z'
'-x+1/2, y+1/2, z+1/2'

_cell_length_a                   22.040(3)
_cell_length_b                   16.674(2)
_cell_length_c                   14.2441(17)
_cell_angle_alpha                90
_cell_angle_beta                 90
_cell_angle_gamma                90
_cell_volume                     5234.7(11)
_cell_formula_units_Z            4
_cell_measurement_reflns_used    9524
_cell_measurement_temperature    150(2)
_cell_measurement_theta_max      28.118
_cell_measurement_theta_min      2.216
_shelx_estimated_absorpt_T_max   0.747
_shelx_estimated_absorpt_T_min   0.553
_exptl_absorpt_coefficient_mu    3.326
_exptl_absorpt_correction_T_max  0.8113
_exptl_absorpt_correction_T_min  0.5900
_exptl_absorpt_correction_type   multi-scan
_exptl_absorpt_process_details   
;
SADABS-2008/1 (Bruker,2008) was used for absorption correction.
wR2(int) was 0.1777 before and 0.0857 after correction.
The Ratio of minimum to maximum transmission is 0.4129.
The \l/2 correction factor is 0.0040.
;
_exptl_absorpt_special_details   ?
_exptl_crystal_colour            yellow
_exptl_crystal_density_diffrn    1.579
_exptl_crystal_density_meas      ?
_exptl_crystal_density_method    'not measured'
_exptl_crystal_description       plate
_exptl_crystal_F_000             2480
_exptl_crystal_size_max          0.202
_exptl_crystal_size_mid          0.106
_exptl_crystal_size_min          0.093
_exptl_transmission_factor_max   ?
_exptl_transmission_factor_min   ?
_diffrn_reflns_av_R_equivalents  0.0408
_diffrn_reflns_av_unetI/netI     0.0220
_diffrn_reflns_Laue_measured_fraction_full 1.000
_diffrn_reflns_Laue_measured_fraction_max 0.999
_diffrn_reflns_limit_h_max       29
_diffrn_reflns_limit_h_min       -29
_diffrn_reflns_limit_k_max       22
_diffrn_reflns_limit_k_min       -22
_diffrn_reflns_limit_l_max       19
_diffrn_reflns_limit_l_min       -19
_diffrn_reflns_number            120752
_diffrn_reflns_point_group_measured_fraction_full 1.000
_diffrn_reflns_point_group_measured_fraction_max 1.000
_diffrn_reflns_theta_full        25.242
_diffrn_reflns_theta_max         28.320
_diffrn_reflns_theta_min         1.531
_diffrn_ambient_temperature      150.15
_diffrn_detector_area_resol_mean ?
_diffrn_measured_fraction_theta_full 1.000
_diffrn_measured_fraction_theta_max 0.999
_diffrn_measurement_device_type  'Bruker APEX-II CCD'
_diffrn_measurement_method       '\w scans'
_diffrn_radiation_monochromator  graphite
_diffrn_radiation_type           MoK\a
_diffrn_radiation_wavelength     0.71073
_diffrn_source                   ?
_reflns_Friedel_coverage         0.925
_reflns_Friedel_fraction_full    1.000
_reflns_Friedel_fraction_max     1.000
_reflns_number_gt                11671
_reflns_number_total             13013
_reflns_special_details          
;
 Reflections were merged by SHELXL according to the crystal
 class for the calculation of statistics and refinement.
 
 _reflns_Friedel_fraction is defined as the number of unique
 Friedel pairs measured divided by the number that would be
 possible theoretically, ignoring centric projections and
 systematic absences.
;
_reflns_threshold_expression     'I > 2\s(I)'
_computing_cell_refinement       'APEX2. Ver. 2014.11-0.  (Bruker-AXS, 2014a)'
_computing_data_collection       'APEX2. Ver. 2014.11-0.  (Bruker-AXS, 2014a)'
_computing_data_reduction        'SAINT. Ver. 8.34A. (Bruker-AXS, 2014b)'
_computing_molecular_graphics    'Olex2 (Dolomanov et al., 2009)'
_computing_publication_material  
;
Olex2 (Dolomanov et al., 2009), Platon (Spek, 2009), Mercury (Macrae et al, 2006)'
;

_computing_structure_refinement  'XL. Ver. 2014/7. (Sheldrick, 2015b)'
_computing_structure_solution    'XT. Ver. 2014/4. (Sheldrick, 2015a)'

_refine_diff_density_max         1.040
_refine_diff_density_min         -1.742
_refine_diff_density_rms         0.090
_refine_ls_abs_structure_details 
;
 Refined as an inversion twin.
;
_refine_ls_abs_structure_Flack   0.410(5)
_refine_ls_extinction_coef       .
_refine_ls_extinction_method     none
_refine_ls_goodness_of_fit_ref   1.037
_refine_ls_hydrogen_treatment    constr
_refine_ls_matrix_type           full
_refine_ls_number_parameters     644
_refine_ls_number_reflns         13013
_refine_ls_number_restraints     1
_refine_ls_R_factor_all          0.0297
_refine_ls_R_factor_gt           0.0238
_refine_ls_restrained_S_all      1.037
_refine_ls_shift/su_max          0.003
_refine_ls_shift/su_mean         0.000
_refine_ls_structure_factor_coef Fsqd
_refine_ls_weighting_details     
'w=1/[\s^2^(Fo^2^)+(0.0415P)^2^+2.8359P] where P=(Fo^2^+2Fc^2^)/3'
_refine_ls_weighting_scheme      calc
_refine_ls_wR_factor_gt          0.0645
_refine_ls_wR_factor_ref         0.0672
_refine_special_details          
;
 Refined as a 2-component inversion twin.
;
_olex2_refinement_description    
;
1. Twinned data refinement
 Scales: 0.590(5) 0.410(5)
2. Fixed Uiso
 At 1.2 times of:
  All C(H) groups
 At 1.5 times of:
  All C(H,H,H) groups
3.a Aromatic/amide H refined with riding coordinates:
 C5(H5), C6(H6), C7(H7), C8(H8), C14(H14), C16(H16), C23(H23), C25(H25),
 C34(H34), C35(H35), C36(H36), C37(H37), C43(H43), C45(H45), C52(H52), C54(H54)
3.b Idealised Me refined as rotating group:
 C18(H18A,H18B,H18C), C19(H19A,H19B,H19C), C20(H20A,H20B,H20C), C27(H27A,H27B,
 H27C), C28(H28A,H28B,H28C), C29(H29A,H29B,H29C), C47(H47A,H47B,H47C), C48(H48A,
 H48B,H48C), C49(H49A,H49B,H49C), C56(H56A,H56B,H56C), C57(H57A,H57B,H57C),
 C58(H58A,H58B,H58C)
;
_atom_sites_solution_hydrogens   geom
_atom_sites_solution_primary     ?
_atom_sites_solution_secondary   ?
loop_
_atom_site_label
_atom_site_type_symbol
_atom_site_fract_x
_atom_site_fract_y
_atom_site_fract_z
_atom_site_U_iso_or_equiv
_atom_site_adp_type
_atom_site_occupancy
_atom_site_site_symmetry_order
_atom_site_calc_flag
_atom_site_refinement_flags_posn
_atom_site_refinement_flags_adp
_atom_site_refinement_flags_occupancy
_atom_site_disorder_assembly
_atom_site_disorder_group
Au1 Au 0.81845(2) 0.76399(2) 0.99045(2) 0.01651(5) Uani 1 1 d . . . . .
O1 O 0.84186(19) 0.8842(3) 0.5974(3) 0.0364(10) Uani 1 1 d . . . . .
O2 O 1.03298(17) 0.7191(2) 0.7402(3) 0.0291(9) Uani 1 1 d . . . . .
O3 O 0.60463(17) 0.7390(3) 1.2469(3) 0.0300(9) Uani 1 1 d . . . . .
O4 O 0.79865(19) 0.9073(3) 1.3731(3) 0.0375(10) Uani 1 1 d . . . . .
N1 N 0.83945(19) 0.8068(3) 0.7875(3) 0.0193(8) Uani 1 1 d . . . . .
N2 N 0.91530(19) 0.7393(2) 0.8434(3) 0.0180(8) Uani 1 1 d . . . . .
N3 N 0.72102(18) 0.7547(2) 1.1379(3) 0.0162(8) Uani 1 1 d . . . . .
N4 N 0.79816(19) 0.8218(3) 1.1902(3) 0.0170(9) Uani 1 1 d . . . . .
C1 C 0.8584(2) 0.7658(3) 0.8635(3) 0.0185(9) Uani 1 1 d . . . . .
C2 C 0.8856(2) 0.8088(3) 0.7202(4) 0.0191(10) Uani 1 1 d . . . . .
C3 C 0.8860(2) 0.8497(3) 0.6291(4) 0.0232(10) Uani 1 1 d . . . . .
C4 C 0.9469(2) 0.8482(3) 0.5810(4) 0.0225(10) Uani 1 1 d . . . . .
C5 C 0.9538(2) 0.8905(3) 0.4986(6) 0.0295(11) Uani 1 1 d . . . . .
H5 H 0.9199 0.9171 0.4715 0.035 Uiso 1 1 calc R . . . .
C6 C 1.0096(3) 0.8945(4) 0.4551(4) 0.0313(12) Uani 1 1 d . . . . .
H6 H 1.0140 0.9236 0.3982 0.038 Uiso 1 1 calc R . . . .
C7 C 1.0586(2) 0.8566(3) 0.4938(7) 0.0304(10) Uani 1 1 d . . . . .
H7 H 1.0972 0.8606 0.4643 0.036 Uiso 1 1 calc R . . . .
C8 C 1.0526(2) 0.8120(3) 0.5762(4) 0.0245(11) Uani 1 1 d . . . . .
H8 H 1.0867 0.7850 0.6021 0.029 Uiso 1 1 calc R . . . .
C9 C 0.9968(2) 0.8074(3) 0.6199(3) 0.0204(10) Uani 1 1 d . . . . .
C10 C 0.9917(2) 0.7594(3) 0.7083(4) 0.0195(10) Uani 1 1 d . . . . .
C11 C 0.9327(2) 0.7668(3) 0.7555(4) 0.0186(10) Uani 1 1 d . . . . .
C12 C 0.7821(2) 0.8505(3) 0.7850(4) 0.0195(11) Uani 1 1 d . . . . .
C13 C 0.7814(2) 0.9276(3) 0.8230(4) 0.0210(10) Uani 1 1 d . . . . .
C14 C 0.7257(2) 0.9678(3) 0.8238(4) 0.0245(11) Uani 1 1 d . . . . .
H14 H 0.7234 1.0204 0.8494 0.029 Uiso 1 1 calc R . . . .
C15 C 0.6737(2) 0.9322(4) 0.7879(4) 0.0254(11) Uani 1 1 d . . . . .
C16 C 0.6771(2) 0.8554(4) 0.7507(4) 0.0261(12) Uani 1 1 d . . . . .
H16 H 0.6414 0.8313 0.7261 0.031 Uiso 1 1 calc R . . . .
C17 C 0.7315(3) 0.8127(3) 0.7484(4) 0.0219(11) Uani 1 1 d . . . . .
C18 C 0.8380(3) 0.9665(4) 0.8606(4) 0.0279(12) Uani 1 1 d . . . . .
H18A H 0.8706 0.9619 0.8140 0.042 Uiso 1 1 calc GR . . . .
H18B H 0.8503 0.9396 0.9187 0.042 Uiso 1 1 calc GR . . . .
H18C H 0.8300 1.0232 0.8734 0.042 Uiso 1 1 calc GR . . . .
C19 C 0.6138(3) 0.9773(4) 0.7906(5) 0.0386(15) Uani 1 1 d . . . . .
H19A H 0.5805 0.9402 0.7766 0.058 Uiso 1 1 calc GR . . . .
H19B H 0.6143 1.0203 0.7437 0.058 Uiso 1 1 calc GR . . . .
H19C H 0.6078 1.0004 0.8531 0.058 Uiso 1 1 calc GR . . . .
C20 C 0.7337(3) 0.7295(4) 0.7099(5) 0.0402(16) Uani 1 1 d . . . . .
H20A H 0.7527 0.6937 0.7559 0.060 Uiso 1 1 calc GR . . . .
H20B H 0.7574 0.7291 0.6517 0.060 Uiso 1 1 calc GR . . . .
H20C H 0.6923 0.7110 0.6969 0.060 Uiso 1 1 calc GR . . . .
C21 C 0.9506(2) 0.6972(3) 0.9134(3) 0.0185(9) Uani 1 1 d . . . . .
C22 C 0.9507(2) 0.6128(3) 0.9114(4) 0.0248(11) Uani 1 1 d . . . . .
C23 C 0.9795(2) 0.5748(3) 0.9856(6) 0.0290(10) Uani 1 1 d . . . . .
H23 H 0.9815 0.5179 0.9859 0.035 Uiso 1 1 calc R . . . .
C24 C 1.0057(2) 0.6173(4) 1.0603(4) 0.0277(11) Uani 1 1 d . . . . .
C25 C 1.0059(2) 0.7000(3) 1.0569(4) 0.0249(11) Uani 1 1 d . . . . .
H25 H 1.0251 0.7291 1.1059 0.030 Uiso 1 1 calc R . . . .
C26 C 0.9787(2) 0.7422(3) 0.9839(8) 0.0215(11) Uani 1 1 d . . . . .
C27 C 0.9211(3) 0.5669(4) 0.8339(5) 0.0393(15) Uani 1 1 d . . . . .
H27A H 0.9291 0.5095 0.8421 0.059 Uiso 1 1 calc GR . . . .
H27B H 0.9375 0.5847 0.7734 0.059 Uiso 1 1 calc GR . . . .
H27C H 0.8772 0.5763 0.8354 0.059 Uiso 1 1 calc GR . . . .
C28 C 1.0317(3) 0.5724(4) 1.1438(5) 0.0403(15) Uani 1 1 d . . . . .
H28A H 0.9990 0.5438 1.1764 0.060 Uiso 1 1 calc GR . . . .
H28B H 1.0507 0.6106 1.1870 0.060 Uiso 1 1 calc GR . . . .
H28C H 1.0621 0.5338 1.1219 0.060 Uiso 1 1 calc GR . . . .
C29 C 0.9786(2) 0.8321(3) 0.9810(5) 0.0254(11) Uani 1 1 d . . . . .
H29A H 0.9817 0.8502 0.9157 0.038 Uiso 1 1 calc GR . . . .
H29B H 1.0131 0.8527 1.0169 0.038 Uiso 1 1 calc GR . . . .
H29C H 0.9407 0.8523 1.0084 0.038 Uiso 1 1 calc GR . . . .
C30 C 0.7784(2) 0.7772(3) 1.1162(3) 0.0171(9) Uani 1 1 d . . . . .
C31 C 0.7046(2) 0.7861(3) 1.2237(3) 0.0177(10) Uani 1 1 d . . . . .
C32 C 0.6470(2) 0.7797(3) 1.2748(4) 0.0205(10) Uani 1 1 d . . . . .
C33 C 0.6441(2) 0.8294(3) 1.3618(3) 0.0214(10) Uani 1 1 d . . . . .
C34 C 0.5899(2) 0.8316(3) 1.4118(4) 0.0253(11) Uani 1 1 d . . . . .
H34 H 0.5555 0.8032 1.3893 0.030 Uiso 1 1 calc R . . . .
C35 C 0.5860(2) 0.8759(3) 1.4953(6) 0.0314(12) Uani 1 1 d . . . . .
H35 H 0.5491 0.8773 1.5298 0.038 Uiso 1 1 calc R . . . .
C36 C 0.6361(3) 0.9174(4) 1.5272(4) 0.0360(14) Uani 1 1 d . . . . .
H36 H 0.6332 0.9478 1.5834 0.043 Uiso 1 1 calc R . . . .
C37 C 0.6898(3) 0.9155(4) 1.4790(5) 0.0306(13) Uani 1 1 d . . . . .
H37 H 0.7240 0.9438 1.5023 0.037 Uiso 1 1 calc R . . . .
C38 C 0.6943(2) 0.8717(3) 1.3955(4) 0.0233(11) Uani 1 1 d . . . . .
C39 C 0.7540(2) 0.8727(3) 1.3452(3) 0.0238(11) Uani 1 1 d . . . . .
C40 C 0.7534(2) 0.8280(3) 1.2566(4) 0.0196(11) Uani 1 1 d . . . . .
C41 C 0.68577(19) 0.7089(3) 1.0706(3) 0.0176(9) Uani 1 1 d . . . . .
C42 C 0.6554(2) 0.7524(3) 1.0015(6) 0.0183(13) Uani 1 1 d . . . . .
C43 C 0.6286(2) 0.7075(3) 0.9285(4) 0.0229(10) Uani 1 1 d . . . . .
H43 H 0.6076 0.7349 0.8798 0.027 Uiso 1 1 calc R . . . .
C44 C 0.6321(2) 0.6255(3) 0.9262(4) 0.0235(10) Uani 1 1 d . . . . .
C45 C 0.6617(2) 0.5844(3) 0.9987(5) 0.0238(10) Uani 1 1 d . . . . .
H45 H 0.6631 0.5274 0.9980 0.029 Uiso 1 1 calc R . . . .
C46 C 0.6892(2) 0.6269(3) 1.0726(4) 0.0212(10) Uani 1 1 d . . . . .
C47 C 0.6545(2) 0.8425(3) 1.0009(5) 0.0249(11) Uani 1 1 d . . . . .
H47A H 0.6472 0.8623 1.0647 0.037 Uiso 1 1 calc GR . . . .
H47B H 0.6221 0.8613 0.9592 0.037 Uiso 1 1 calc GR . . . .
H47C H 0.6937 0.8626 0.9783 0.037 Uiso 1 1 calc GR . . . .
C48 C 0.6052(3) 0.5785(4) 0.8465(4) 0.0367(14) Uani 1 1 d . . . . .
H48A H 0.6002 0.6136 0.7919 0.055 Uiso 1 1 calc GR . . . .
H48B H 0.5657 0.5571 0.8653 0.055 Uiso 1 1 calc GR . . . .
H48C H 0.6324 0.5341 0.8301 0.055 Uiso 1 1 calc GR . . . .
C49 C 0.7227(3) 0.5825(4) 1.1492(4) 0.0320(13) Uani 1 1 d . . . . .
H49A H 0.7113 0.6045 1.2104 0.048 Uiso 1 1 calc GR . . . .
H49B H 0.7665 0.5886 1.1400 0.048 Uiso 1 1 calc GR . . . .
H49C H 0.7120 0.5254 1.1468 0.048 Uiso 1 1 calc GR . . . .
C50 C 0.8586(2) 0.8561(3) 1.1935(3) 0.0192(10) Uani 1 1 d . . . . .
C51 C 0.9055(3) 0.8104(3) 1.2290(4) 0.0224(12) Uani 1 1 d . . . . .
C52 C 0.9633(2) 0.8444(3) 1.2314(4) 0.0231(11) Uani 1 1 d . . . . .
H52 H 0.9962 0.8149 1.2572 0.028 Uiso 1 1 calc R . . . .
C53 C 0.9732(2) 0.9213(3) 1.1963(4) 0.0242(11) Uani 1 1 d . . . . .
C54 C 0.9249(2) 0.9652(3) 1.1612(4) 0.0245(11) Uani 1 1 d . . . . .
H54 H 0.9320 1.0178 1.1380 0.029 Uiso 1 1 calc R . . . .
C55 C 0.8661(2) 0.9341(3) 1.1589(4) 0.0215(10) Uani 1 1 d . . . . .
C56 C 0.8949(3) 0.7258(4) 1.2656(5) 0.0362(15) Uani 1 1 d . . . . .
H56A H 0.8557 0.7235 1.2981 0.054 Uiso 1 1 calc GR . . . .
H56B H 0.9274 0.7113 1.3094 0.054 Uiso 1 1 calc GR . . . .
H56C H 0.8947 0.6881 1.2128 0.054 Uiso 1 1 calc GR . . . .
C57 C 1.0367(2) 0.9556(4) 1.1969(4) 0.0343(13) Uani 1 1 d . . . . .
H57A H 1.0367 1.0070 1.2303 0.052 Uiso 1 1 calc GR . . . .
H57B H 1.0505 0.9639 1.1322 0.052 Uiso 1 1 calc GR . . . .
H57C H 1.0642 0.9181 1.2287 0.052 Uiso 1 1 calc GR . . . .
C58 C 0.8137(3) 0.9822(4) 1.1241(5) 0.0315(14) Uani 1 1 d . . . . .
H58A H 0.7912 0.9511 1.0772 0.047 Uiso 1 1 calc GR . . . .
H58B H 0.8286 1.0319 1.0955 0.047 Uiso 1 1 calc GR . . . .
H58C H 0.7868 0.9952 1.1768 0.047 Uiso 1 1 calc GR . . . .
Ag1 Ag 0.82386(2) 0.65207(3) 0.49678(6) 0.04004(11) Uani 1 1 d . . . . .
Cl1 Cl 0.92005(9) 0.63333(12) 0.55939(17) 0.0584(5) Uani 1 1 d . . . . .
Cl2 Cl 0.72780(7) 0.66836(10) 0.43076(14) 0.0459(4) Uani 1 1 d . . . . .

loop_
_atom_site_aniso_label
_atom_site_aniso_U_11
_atom_site_aniso_U_22
_atom_site_aniso_U_33
_atom_site_aniso_U_23
_atom_site_aniso_U_13
_atom_site_aniso_U_12
Au1 0.01444(7) 0.02069(8) 0.01438(7) -0.00128(14) 0.00343(10) -0.00115(5)
O1 0.028(2) 0.055(3) 0.026(2) 0.0161(19) 0.0031(17) 0.014(2)
O2 0.0194(18) 0.040(3) 0.028(2) 0.0053(17) 0.0038(15) 0.0081(16)
O3 0.0207(18) 0.041(2) 0.028(2) -0.0083(17) 0.0051(16) -0.0094(16)
O4 0.029(2) 0.054(3) 0.029(2) -0.015(2) 0.0027(17) -0.013(2)
N1 0.015(2) 0.025(3) 0.019(2) 0.0016(17) 0.0042(16) 0.0015(18)
N2 0.0163(19) 0.021(2) 0.016(2) -0.0004(16) 0.0029(16) 0.0011(15)
N3 0.0149(18) 0.020(2) 0.0138(18) -0.0007(15) 0.0020(15) -0.0024(15)
N4 0.016(2) 0.021(2) 0.0148(19) -0.0018(17) 0.0027(16) -0.0030(18)
C1 0.018(2) 0.019(2) 0.019(2) -0.0023(19) 0.0021(18) -0.0020(18)
C2 0.019(2) 0.024(3) 0.014(2) 0.000(2) 0.0059(19) 0.001(2)
C3 0.024(2) 0.027(3) 0.018(2) 0.001(2) 0.0036(19) 0.004(2)
C4 0.023(2) 0.025(3) 0.019(2) -0.0015(19) 0.0058(19) 0.000(2)
C5 0.033(2) 0.034(3) 0.021(3) 0.004(3) 0.010(3) 0.0050(19)
C6 0.040(3) 0.035(3) 0.019(2) 0.003(2) 0.008(2) 0.000(3)
C7 0.033(2) 0.033(2) 0.025(2) -0.009(4) 0.010(4) -0.0028(18)
C8 0.025(2) 0.025(3) 0.024(3) -0.005(2) 0.008(2) -0.001(2)
C9 0.023(2) 0.019(3) 0.019(2) -0.0023(19) 0.0056(19) 0.0004(19)
C10 0.018(2) 0.022(2) 0.018(2) -0.0038(19) 0.0029(18) 0.0010(18)
C11 0.020(2) 0.020(2) 0.015(2) -0.0028(18) 0.0024(18) 0.001(2)
C12 0.016(2) 0.024(3) 0.018(2) 0.004(2) 0.0054(19) 0.003(2)
C13 0.019(2) 0.022(3) 0.022(2) 0.005(2) 0.0042(18) 0.0009(19)
C14 0.023(2) 0.024(3) 0.027(3) 0.003(2) 0.008(2) 0.002(2)
C15 0.020(2) 0.031(3) 0.026(3) 0.006(2) 0.007(2) 0.007(2)
C16 0.015(2) 0.036(3) 0.028(3) 0.006(2) 0.0012(19) 0.000(2)
C17 0.020(3) 0.026(3) 0.021(3) 0.000(2) -0.001(2) 0.002(2)
C18 0.019(3) 0.026(3) 0.039(3) -0.003(2) 0.003(3) -0.004(2)
C19 0.025(3) 0.045(4) 0.046(4) 0.012(3) 0.005(3) 0.013(3)
C20 0.031(3) 0.040(4) 0.049(4) -0.019(3) -0.004(3) 0.003(3)
C21 0.017(2) 0.021(2) 0.017(2) 0.0033(18) 0.0052(18) 0.0034(18)
C22 0.028(3) 0.021(3) 0.026(3) 0.004(2) 0.005(2) -0.001(2)
C23 0.034(2) 0.020(2) 0.033(3) 0.007(4) 0.002(4) 0.0016(17)
C24 0.022(2) 0.036(3) 0.025(3) 0.011(2) 0.001(2) 0.005(2)
C25 0.021(2) 0.033(3) 0.021(2) 0.002(2) -0.0014(19) 0.000(2)
C26 0.0172(17) 0.023(2) 0.024(3) 0.005(3) 0.004(3) 0.0021(15)
C27 0.058(4) 0.026(3) 0.034(3) -0.005(2) -0.005(3) -0.004(3)
C28 0.044(4) 0.041(4) 0.036(3) 0.019(3) -0.005(3) 0.005(3)
C29 0.026(2) 0.025(2) 0.026(3) -0.002(3) -0.003(3) 0.0014(17)
C30 0.016(2) 0.019(3) 0.016(2) -0.0001(18) 0.0009(17) -0.0027(17)
C31 0.018(2) 0.021(3) 0.015(2) -0.0015(19) 0.0031(18) -0.0009(19)
C32 0.018(2) 0.025(3) 0.019(2) 0.0007(19) 0.0032(18) 0.0028(19)
C33 0.025(2) 0.023(3) 0.017(2) 0.0038(19) 0.0051(18) 0.004(2)
C34 0.027(3) 0.024(3) 0.025(3) 0.006(2) 0.009(2) 0.005(2)
C35 0.039(2) 0.028(2) 0.026(3) 0.001(3) 0.020(4) 0.014(2)
C36 0.051(4) 0.034(3) 0.023(3) -0.005(2) 0.006(3) 0.014(3)
C37 0.041(3) 0.032(3) 0.019(4) -0.005(3) 0.001(2) 0.002(2)
C38 0.029(3) 0.021(3) 0.019(2) -0.001(2) 0.004(2) 0.006(2)
C39 0.025(2) 0.031(3) 0.016(2) -0.006(2) 0.0026(19) -0.003(2)
C40 0.017(2) 0.025(3) 0.016(2) -0.003(2) 0.0005(19) -0.002(2)
C41 0.014(2) 0.025(2) 0.014(2) -0.0032(19) 0.0020(17) -0.0046(18)
C42 0.0195(19) 0.021(2) 0.014(4) 0.001(2) 0.000(2) -0.0006(15)
C43 0.022(2) 0.030(3) 0.016(2) 0.002(2) -0.0046(19) -0.001(2)
C44 0.023(2) 0.030(3) 0.018(2) -0.006(2) -0.0018(19) -0.001(2)
C45 0.0261(19) 0.022(2) 0.024(3) -0.005(3) -0.002(3) -0.0005(16)
C46 0.020(2) 0.023(3) 0.021(2) 0.001(2) -0.0027(18) -0.0009(19)
C47 0.029(2) 0.020(2) 0.025(3) 0.005(2) -0.001(3) -0.0014(17)
C48 0.040(3) 0.041(4) 0.030(3) -0.015(3) -0.009(3) -0.001(3)
C49 0.042(3) 0.026(3) 0.028(3) 0.001(2) -0.009(2) -0.001(2)
C50 0.017(2) 0.023(3) 0.018(2) -0.0036(19) 0.0015(18) -0.0027(19)
C51 0.025(3) 0.026(3) 0.017(3) -0.002(2) 0.002(2) -0.003(2)
C52 0.018(2) 0.029(3) 0.022(2) -0.001(2) -0.0008(19) 0.000(2)
C53 0.020(2) 0.034(3) 0.019(2) -0.006(2) 0.0037(19) -0.010(2)
C54 0.031(3) 0.020(3) 0.023(3) -0.003(2) 0.005(2) -0.008(2)
C55 0.025(2) 0.021(3) 0.018(2) -0.0040(19) 0.001(2) -0.002(2)
C56 0.030(3) 0.031(4) 0.048(4) 0.014(3) -0.002(3) 0.000(2)
C57 0.021(3) 0.047(4) 0.034(3) -0.003(3) 0.004(2) -0.016(2)
C58 0.028(3) 0.032(4) 0.035(3) 0.003(3) -0.002(2) 0.003(3)
Ag1 0.0400(2) 0.0387(2) 0.0415(3) -0.0039(4) -0.0003(3) 0.00021(16)
Cl1 0.0446(9) 0.0522(11) 0.0783(14) -0.0079(10) -0.0174(9) -0.0013(8)
Cl2 0.0417(8) 0.0331(8) 0.0628(11) 0.0016(7) -0.0070(8) 0.0047(7)

_geom_special_details            
;
 All esds (except the esd in the dihedral angle between two l.s. planes)
 are estimated using the full covariance matrix.  The cell esds are taken
 into account individually in the estimation of esds in distances, angles
 and torsion angles; correlations between esds in cell parameters are only
 used when they are defined by crystal symmetry.  An approximate (isotropic)
 treatment of cell esds is used for estimating esds involving l.s. planes.

 Least-squares planes (x,y,z in crystal coordinates) and deviations from them
 (* indicates atom used to define plane)

  6.4289 (0.0179) x + 13.7146 (0.0083) y + 6.9549 (0.0087) z = 21.8260 (0.0135) 

 *    0.1128 (0.0041)  N1
 *    0.0637 (0.0039)  N2
 *    0.2007 (0.0041)  C1
 *   -0.0322 (0.0052)  C2
 *   -0.1011 (0.0050)  C3
 *   -0.0648 (0.0050)  C4
 *   -0.0135 (0.0055)  C5
 *    0.0972 (0.0051)  C6
 *    0.1616 (0.0052)  C7
 *    0.0850 (0.0047)  C8
 *   -0.0338 (0.0048)  C9
 *   -0.1096 (0.0046)  C10
 *   -0.0589 (0.0048)  C11
 *   -0.1322 (0.0041)  O1
 *   -0.1749 (0.0038)  O2

 Rms deviation of fitted atoms =   0.1096

  6.9106 (0.0182) x - 13.4599 (0.0089) y + 7.1231 (0.0087) z = 2.9869 (0.0253) 

 Angle to previous plane (with approximate esd) = 70.833 ( 0.049 )

 *   -0.0564 (0.0037)  N3
 *   -0.0545 (0.0041)  N4
 *   -0.1169 (0.0042)  C30
 *    0.0183 (0.0048)  C31
 *    0.0690 (0.0046)  C32
 *   -0.0001 (0.0047)  C33
 *   -0.0481 (0.0046)  C34
 *   -0.0754 (0.0052)  C35
 *   -0.0612 (0.0052)  C36
 *   -0.0065 (0.0055)  C37
 *    0.0188 (0.0051)  C38
 *    0.0598 (0.0052)  C39
 *    0.0251 (0.0050)  C40
 *    0.1268 (0.0038)  O3
 *    0.1012 (0.0042)  O4

 Rms deviation of fitted atoms =   0.0671

 - 4.3714 (0.0302) x - 6.3263 (0.0245) y + 12.8727 (0.0095) z = 1.3045 (0.0366) 

 Angle to previous plane (with approximate esd) = 45.893 ( 0.108 )

 *    0.0011 (0.0047)  C12
 *    0.0056 (0.0046)  C13
 *    0.0054 (0.0048)  C14
 *   -0.0040 (0.0049)  C15
 *   -0.0127 (0.0052)  C16
 *   -0.0102 (0.0055)  C17
 *   -0.0042 (0.0038)  C18
 *    0.0069 (0.0039)  C19
 *    0.0121 (0.0045)  C20

 Rms deviation of fitted atoms =   0.0078

  19.2173 (0.0157) x - 0.2599 (0.0236) y - 6.9708 (0.0178) z = 11.7544 (0.0370) 

 Angle to previous plane (with approximate esd) = 52.462 ( 0.123 )

 *   -0.0337 (0.0044)  C21
 *    0.0035 (0.0049)  C22
 *    0.0484 (0.0053)  C23
 *    0.0204 (0.0048)  C24
 *    0.0263 (0.0047)  C25
 *    0.0025 (0.0055)  C26
 *   -0.0140 (0.0041)  C27
 *   -0.0503 (0.0040)  C28
 *   -0.0032 (0.0038)  C29

 Rms deviation of fitted atoms =   0.0286

  18.8344 (0.0160) x + 0.7826 (0.0220) y - 7.3675 (0.0169) z = 5.5801 (0.0312) 

 Angle to previous plane (with approximate esd) =  4.047 ( 0.172 )

 *    0.0035 (0.0042)  C41
 *   -0.0256 (0.0050)  C42
 *   -0.0280 (0.0046)  C43
 *   -0.0100 (0.0047)  C44
 *   -0.0187 (0.0049)  C45
 *   -0.0105 (0.0045)  C46
 *    0.0327 (0.0036)  C47
 *    0.0359 (0.0038)  C48
 *    0.0208 (0.0036)  C49

 Rms deviation of fitted atoms =   0.0231

 - 3.6514 (0.0315) x + 6.1263 (0.0240) y + 13.0360 (0.0091) z = 17.6812 (0.0358) 

 Angle to previous plane (with approximate esd) = 53.295 ( 0.120 )

 *   -0.0133 (0.0046)  C50
 *   -0.0011 (0.0052)  C51
 *    0.0272 (0.0047)  C52
 *    0.0045 (0.0046)  C53
 *   -0.0088 (0.0049)  C54
 *   -0.0140 (0.0047)  C55
 *   -0.0044 (0.0042)  C56
 *   -0.0091 (0.0038)  C57
 *    0.0190 (0.0040)  C58

 Rms deviation of fitted atoms =   0.0136


;
loop_
_geom_bond_atom_site_label_1
_geom_bond_atom_site_label_2
_geom_bond_distance
_geom_bond_site_symmetry_2
_geom_bond_publ_flag
Au1 C1 2.012(5) . ?
Au1 C30 2.009(5) . ?
O1 C3 1.217(6) . ?
O2 C10 1.219(6) . ?
O3 C32 1.221(6) . ?
O4 C39 1.207(6) . ?
N1 C1 1.347(6) . ?
N1 C2 1.397(6) . ?
N1 C12 1.460(6) . ?
N2 C1 1.359(6) . ?
N2 C11 1.387(7) . ?
N2 C21 1.447(6) . ?
N3 C30 1.356(6) . ?
N3 C31 1.378(6) . ?
N3 C41 1.451(6) . ?
N4 C30 1.360(6) . ?
N4 C40 1.371(6) . ?
N4 C50 1.451(6) . ?
C2 C3 1.466(7) . ?
C2 C11 1.350(7) . ?
C3 C4 1.507(7) . ?
C4 C5 1.378(9) . ?
C4 C9 1.408(7) . ?
C5 H5 0.9500 . ?
C5 C6 1.379(8) . ?
C6 H6 0.9500 . ?
C6 C7 1.368(9) . ?
C7 H7 0.9500 . ?
C7 C8 1.396(10) . ?
C8 H8 0.9500 . ?
C8 C9 1.381(7) . ?
C9 C10 1.496(7) . ?
C10 C11 1.469(7) . ?
C12 C13 1.394(8) . ?
C12 C17 1.381(8) . ?
C13 C14 1.401(7) . ?
C13 C18 1.504(8) . ?
C14 H14 0.9500 . ?
C14 C15 1.389(8) . ?
C15 C16 1.388(9) . ?
C15 C19 1.519(7) . ?
C16 H16 0.9500 . ?
C16 C17 1.396(7) . ?
C17 C20 1.493(8) . ?
C18 H18A 0.9800 . ?
C18 H18B 0.9800 . ?
C18 H18C 0.9800 . ?
C19 H19A 0.9800 . ?
C19 H19B 0.9800 . ?
C19 H19C 0.9800 . ?
C20 H20A 0.9800 . ?
C20 H20B 0.9800 . ?
C20 H20C 0.9800 . ?
C21 C22 1.408(7) . ?
C21 C26 1.398(10) . ?
C22 C23 1.384(9) . ?
C22 C27 1.494(8) . ?
C23 H23 0.9500 . ?
C23 C24 1.404(9) . ?
C24 C25 1.379(8) . ?
C24 C28 1.518(8) . ?
C25 H25 0.9500 . ?
C25 C26 1.390(10) . ?
C26 C29 1.501(6) . ?
C27 H27A 0.9800 . ?
C27 H27B 0.9800 . ?
C27 H27C 0.9800 . ?
C28 H28A 0.9800 . ?
C28 H28B 0.9800 . ?
C28 H28C 0.9800 . ?
C29 H29A 0.9800 . ?
C29 H29B 0.9800 . ?
C29 H29C 0.9800 . ?
C31 C32 1.468(7) . ?
C31 C40 1.365(7) . ?
C32 C33 1.493(7) . ?
C33 C34 1.392(7) . ?
C33 C38 1.398(8) . ?
C34 H34 0.9500 . ?
C34 C35 1.403(10) . ?
C35 H35 0.9500 . ?
C35 C36 1.379(9) . ?
C36 H36 0.9500 . ?
C36 C37 1.369(8) . ?
C37 H37 0.9500 . ?
C37 C38 1.399(9) . ?
C38 C39 1.499(7) . ?
C39 C40 1.465(7) . ?
C41 C42 1.392(8) . ?
C41 C46 1.370(8) . ?
C42 C43 1.410(8) . ?
C42 C47 1.502(6) . ?
C43 H43 0.9500 . ?
C43 C44 1.371(8) . ?
C44 C45 1.401(8) . ?
C44 C48 1.501(7) . ?
C45 H45 0.9500 . ?
C45 C46 1.407(8) . ?
C46 C49 1.511(7) . ?
C47 H47A 0.9800 . ?
C47 H47B 0.9800 . ?
C47 H47C 0.9800 . ?
C48 H48A 0.9800 . ?
C48 H48B 0.9800 . ?
C48 H48C 0.9800 . ?
C49 H49A 0.9800 . ?
C49 H49B 0.9800 . ?
C49 H49C 0.9800 . ?
C50 C51 1.381(7) . ?
C50 C55 1.402(8) . ?
C51 C52 1.395(7) . ?
C51 C56 1.522(8) . ?
C52 H52 0.9500 . ?
C52 C53 1.394(8) . ?
C53 C54 1.384(8) . ?
C53 C57 1.513(7) . ?
C54 H54 0.9500 . ?
C54 C55 1.397(7) . ?
C55 C58 1.490(8) . ?
C56 H56A 0.9800 . ?
C56 H56B 0.9800 . ?
C56 H56C 0.9800 . ?
C57 H57A 0.9800 . ?
C57 H57B 0.9800 . ?
C57 H57C 0.9800 . ?
C58 H58A 0.9800 . ?
C58 H58B 0.9800 . ?
C58 H58C 0.9800 . ?
Ag1 Cl1 2.3210(19) . ?
Ag1 Cl2 2.3325(17) . ?

loop_
_geom_angle_atom_site_label_1
_geom_angle_atom_site_label_2
_geom_angle_atom_site_label_3
_geom_angle
_geom_angle_site_symmetry_1
_geom_angle_site_symmetry_3
_geom_angle_publ_flag
C30 Au1 C1 172.87(19) . . ?
C1 N1 C2 109.7(4) . . ?
C1 N1 C12 122.8(4) . . ?
C2 N1 C12 127.0(4) . . ?
C1 N2 C11 109.7(4) . . ?
C1 N2 C21 120.6(4) . . ?
C11 N2 C21 129.3(4) . . ?
C30 N3 C31 110.0(4) . . ?
C30 N3 C41 119.6(4) . . ?
C31 N3 C41 130.2(4) . . ?
C30 N4 C40 110.2(4) . . ?
C30 N4 C50 122.3(4) . . ?
C40 N4 C50 127.5(4) . . ?
N1 C1 Au1 126.4(4) . . ?
N1 C1 N2 106.4(4) . . ?
N2 C1 Au1 126.1(4) . . ?
N1 C2 C3 128.5(5) . . ?
C11 C2 N1 106.9(4) . . ?
C11 C2 C3 124.5(5) . . ?
O1 C3 C2 122.9(5) . . ?
O1 C3 C4 123.4(5) . . ?
C2 C3 C4 113.6(4) . . ?
C5 C4 C3 118.5(5) . . ?
C5 C4 C9 119.8(5) . . ?
C9 C4 C3 121.6(5) . . ?
C4 C5 H5 119.8 . . ?
C4 C5 C6 120.4(5) . . ?
C6 C5 H5 119.8 . . ?
C5 C6 H6 119.9 . . ?
C7 C6 C5 120.1(6) . . ?
C7 C6 H6 119.9 . . ?
C6 C7 H7 119.7 . . ?
C6 C7 C8 120.6(5) . . ?
C8 C7 H7 119.7 . . ?
C7 C8 H8 120.2 . . ?
C9 C8 C7 119.6(5) . . ?
C9 C8 H8 120.2 . . ?
C4 C9 C10 122.1(4) . . ?
C8 C9 C4 119.5(5) . . ?
C8 C9 C10 118.4(5) . . ?
O2 C10 C9 123.5(5) . . ?
O2 C10 C11 122.5(5) . . ?
C11 C10 C9 114.0(4) . . ?
N2 C11 C10 129.0(5) . . ?
C2 C11 N2 107.2(4) . . ?
C2 C11 C10 123.6(5) . . ?
C13 C12 N1 117.3(5) . . ?
C17 C12 N1 118.7(5) . . ?
C17 C12 C13 124.0(5) . . ?
C12 C13 C14 117.0(5) . . ?
C12 C13 C18 121.8(5) . . ?
C14 C13 C18 121.2(5) . . ?
C13 C14 H14 119.5 . . ?
C15 C14 C13 121.1(5) . . ?
C15 C14 H14 119.5 . . ?
C14 C15 C19 119.8(5) . . ?
C16 C15 C14 119.4(5) . . ?
C16 C15 C19 120.8(5) . . ?
C15 C16 H16 119.1 . . ?
C15 C16 C17 121.7(5) . . ?
C17 C16 H16 119.1 . . ?
C12 C17 C16 116.8(5) . . ?
C12 C17 C20 122.5(5) . . ?
C16 C17 C20 120.6(5) . . ?
C13 C18 H18A 109.5 . . ?
C13 C18 H18B 109.5 . . ?
C13 C18 H18C 109.5 . . ?
H18A C18 H18B 109.5 . . ?
H18A C18 H18C 109.5 . . ?
H18B C18 H18C 109.5 . . ?
C15 C19 H19A 109.5 . . ?
C15 C19 H19B 109.5 . . ?
C15 C19 H19C 109.5 . . ?
H19A C19 H19B 109.5 . . ?
H19A C19 H19C 109.5 . . ?
H19B C19 H19C 109.5 . . ?
C17 C20 H20A 109.5 . . ?
C17 C20 H20B 109.5 . . ?
C17 C20 H20C 109.5 . . ?
H20A C20 H20B 109.5 . . ?
H20A C20 H20C 109.5 . . ?
H20B C20 H20C 109.5 . . ?
C22 C21 N2 118.2(4) . . ?
C26 C21 N2 118.3(4) . . ?
C26 C21 C22 123.3(5) . . ?
C21 C22 C27 121.8(5) . . ?
C23 C22 C21 116.3(5) . . ?
C23 C22 C27 121.9(5) . . ?
C22 C23 H23 118.8 . . ?
C22 C23 C24 122.4(5) . . ?
C24 C23 H23 118.8 . . ?
C23 C24 C28 120.0(5) . . ?
C25 C24 C23 118.6(5) . . ?
C25 C24 C28 121.4(5) . . ?
C24 C25 H25 119.0 . . ?
C24 C25 C26 122.1(5) . . ?
C26 C25 H25 119.0 . . ?
C21 C26 C29 120.9(7) . . ?
C25 C26 C21 117.2(4) . . ?
C25 C26 C29 121.8(7) . . ?
C22 C27 H27A 109.5 . . ?
C22 C27 H27B 109.5 . . ?
C22 C27 H27C 109.5 . . ?
H27A C27 H27B 109.5 . . ?
H27A C27 H27C 109.5 . . ?
H27B C27 H27C 109.5 . . ?
C24 C28 H28A 109.5 . . ?
C24 C28 H28B 109.5 . . ?
C24 C28 H28C 109.5 . . ?
H28A C28 H28B 109.5 . . ?
H28A C28 H28C 109.5 . . ?
H28B C28 H28C 109.5 . . ?
C26 C29 H29A 109.5 . . ?
C26 C29 H29B 109.5 . . ?
C26 C29 H29C 109.5 . . ?
H29A C29 H29B 109.5 . . ?
H29A C29 H29C 109.5 . . ?
H29B C29 H29C 109.5 . . ?
N3 C30 Au1 125.6(3) . . ?
N3 C30 N4 105.9(4) . . ?
N4 C30 Au1 127.6(3) . . ?
N3 C31 C32 129.7(5) . . ?
C40 C31 N3 107.0(4) . . ?
C40 C31 C32 123.3(5) . . ?
O3 C32 C31 122.7(5) . . ?
O3 C32 C33 123.1(5) . . ?
C31 C32 C33 114.1(4) . . ?
C34 C33 C32 118.5(5) . . ?
C34 C33 C38 119.4(5) . . ?
C38 C33 C32 122.1(4) . . ?
C33 C34 H34 120.0 . . ?
C33 C34 C35 120.0(5) . . ?
C35 C34 H34 120.0 . . ?
C34 C35 H35 120.2 . . ?
C36 C35 C34 119.7(5) . . ?
C36 C35 H35 120.2 . . ?
C35 C36 H36 119.5 . . ?
C37 C36 C35 121.0(6) . . ?
C37 C36 H36 119.5 . . ?
C36 C37 H37 120.0 . . ?
C36 C37 C38 120.0(6) . . ?
C38 C37 H37 120.0 . . ?
C33 C38 C37 119.9(5) . . ?
C33 C38 C39 122.4(5) . . ?
C37 C38 C39 117.6(5) . . ?
O4 C39 C38 124.2(5) . . ?
O4 C39 C40 122.3(5) . . ?
C40 C39 C38 113.4(4) . . ?
N4 C40 C39 128.7(5) . . ?
C31 C40 N4 106.9(4) . . ?
C31 C40 C39 124.3(5) . . ?
C42 C41 N3 116.8(5) . . ?
C46 C41 N3 118.7(4) . . ?
C46 C41 C42 124.1(5) . . ?
C41 C42 C43 116.5(4) . . ?
C41 C42 C47 122.1(6) . . ?
C43 C42 C47 121.3(6) . . ?
C42 C43 H43 119.2 . . ?
C44 C43 C42 121.6(5) . . ?
C44 C43 H43 119.2 . . ?
C43 C44 C45 119.7(5) . . ?
C43 C44 C48 121.2(5) . . ?
C45 C44 C48 119.1(5) . . ?
C44 C45 H45 119.8 . . ?
C44 C45 C46 120.4(5) . . ?
C46 C45 H45 119.8 . . ?
C41 C46 C45 117.6(5) . . ?
C41 C46 C49 122.1(5) . . ?
C45 C46 C49 120.2(5) . . ?
C42 C47 H47A 109.5 . . ?
C42 C47 H47B 109.5 . . ?
C42 C47 H47C 109.5 . . ?
H47A C47 H47B 109.5 . . ?
H47A C47 H47C 109.5 . . ?
H47B C47 H47C 109.5 . . ?
C44 C48 H48A 109.5 . . ?
C44 C48 H48B 109.5 . . ?
C44 C48 H48C 109.5 . . ?
H48A C48 H48B 109.5 . . ?
H48A C48 H48C 109.5 . . ?
H48B C48 H48C 109.5 . . ?
C46 C49 H49A 109.5 . . ?
C46 C49 H49B 109.5 . . ?
C46 C49 H49C 109.5 . . ?
H49A C49 H49B 109.5 . . ?
H49A C49 H49C 109.5 . . ?
H49B C49 H49C 109.5 . . ?
C51 C50 N4 118.8(5) . . ?
C51 C50 C55 123.6(5) . . ?
C55 C50 N4 117.6(4) . . ?
C50 C51 C52 117.9(5) . . ?
C50 C51 C56 121.4(5) . . ?
C52 C51 C56 120.6(5) . . ?
C51 C52 H52 119.7 . . ?
C53 C52 C51 120.5(5) . . ?
C53 C52 H52 119.7 . . ?
C52 C53 C57 119.3(5) . . ?
C54 C53 C52 119.7(5) . . ?
C54 C53 C57 120.9(5) . . ?
C53 C54 H54 119.1 . . ?
C53 C54 C55 121.8(5) . . ?
C55 C54 H54 119.1 . . ?
C50 C55 C58 121.7(5) . . ?
C54 C55 C50 116.4(5) . . ?
C54 C55 C58 121.9(5) . . ?
C51 C56 H56A 109.5 . . ?
C51 C56 H56B 109.5 . . ?
C51 C56 H56C 109.5 . . ?
H56A C56 H56B 109.5 . . ?
H56A C56 H56C 109.5 . . ?
H56B C56 H56C 109.5 . . ?
C53 C57 H57A 109.5 . . ?
C53 C57 H57B 109.5 . . ?
C53 C57 H57C 109.5 . . ?
H57A C57 H57B 109.5 . . ?
H57A C57 H57C 109.5 . . ?
H57B C57 H57C 109.5 . . ?
C55 C58 H58A 109.5 . . ?
C55 C58 H58B 109.5 . . ?
C55 C58 H58C 109.5 . . ?
H58A C58 H58B 109.5 . . ?
H58A C58 H58C 109.5 . . ?
H58B C58 H58C 109.5 . . ?
Cl1 Ag1 Cl2 178.46(8) . . ?

loop_
_geom_torsion_atom_site_label_1
_geom_torsion_atom_site_label_2
_geom_torsion_atom_site_label_3
_geom_torsion_atom_site_label_4
_geom_torsion
_geom_torsion_site_symmetry_1
_geom_torsion_site_symmetry_2
_geom_torsion_site_symmetry_3
_geom_torsion_site_symmetry_4
_geom_torsion_publ_flag
O1 C3 C4 C5 2.5(9) . . . . ?
O1 C3 C4 C9 -179.8(5) . . . . ?
O2 C10 C11 N2 7.3(9) . . . . ?
O2 C10 C11 C2 -177.7(5) . . . . ?
O3 C32 C33 C34 -2.3(8) . . . . ?
O3 C32 C33 C38 175.9(5) . . . . ?
O4 C39 C40 N4 -4.6(9) . . . . ?
O4 C39 C40 C31 178.0(6) . . . . ?
N1 C2 C3 O1 -5.5(9) . . . . ?
N1 C2 C3 C4 171.8(5) . . . . ?
N1 C2 C11 N2 0.2(6) . . . . ?
N1 C2 C11 C10 -175.7(5) . . . . ?
N1 C12 C13 C14 -177.5(4) . . . . ?
N1 C12 C13 C18 3.2(7) . . . . ?
N1 C12 C17 C16 177.6(5) . . . . ?
N1 C12 C17 C20 -1.0(8) . . . . ?
N2 C21 C22 C23 -173.0(5) . . . . ?
N2 C21 C22 C27 6.6(7) . . . . ?
N2 C21 C26 C25 172.0(5) . . . . ?
N2 C21 C26 C29 -7.2(8) . . . . ?
N3 C31 C32 O3 4.3(9) . . . . ?
N3 C31 C32 C33 -173.8(5) . . . . ?
N3 C31 C40 N4 0.4(6) . . . . ?
N3 C31 C40 C39 178.3(5) . . . . ?
N3 C41 C42 C43 171.1(4) . . . . ?
N3 C41 C42 C47 -5.0(7) . . . . ?
N3 C41 C46 C45 -171.2(4) . . . . ?
N3 C41 C46 C49 7.1(7) . . . . ?
N4 C50 C51 C52 179.8(4) . . . . ?
N4 C50 C51 C56 -0.8(8) . . . . ?
N4 C50 C55 C54 -178.8(4) . . . . ?
N4 C50 C55 C58 3.0(7) . . . . ?
C1 N1 C2 C3 -176.9(5) . . . . ?
C1 N1 C2 C11 1.2(6) . . . . ?
C1 N1 C12 C13 83.1(6) . . . . ?
C1 N1 C12 C17 -94.8(6) . . . . ?
C1 N2 C11 C2 -1.6(6) . . . . ?
C1 N2 C11 C10 174.1(5) . . . . ?
C1 N2 C21 C22 96.8(6) . . . . ?
C1 N2 C21 C26 -78.0(6) . . . . ?
C2 N1 C1 Au1 166.1(4) . . . . ?
C2 N1 C1 N2 -2.2(6) . . . . ?
C2 N1 C12 C13 -88.1(6) . . . . ?
C2 N1 C12 C17 94.0(7) . . . . ?
C2 C3 C4 C5 -174.8(5) . . . . ?
C2 C3 C4 C9 2.9(7) . . . . ?
C3 C2 C11 N2 178.4(5) . . . . ?
C3 C2 C11 C10 2.4(9) . . . . ?
C3 C4 C5 C6 176.3(5) . . . . ?
C3 C4 C9 C8 -175.9(5) . . . . ?
C3 C4 C9 C10 3.4(8) . . . . ?
C4 C5 C6 C7 -0.2(10) . . . . ?
C4 C9 C10 O2 174.9(5) . . . . ?
C4 C9 C10 C11 -6.8(7) . . . . ?
C5 C4 C9 C8 1.8(8) . . . . ?
C5 C4 C9 C10 -179.0(5) . . . . ?
C5 C6 C7 C8 1.5(9) . . . . ?
C6 C7 C8 C9 -1.1(9) . . . . ?
C7 C8 C9 C4 -0.5(8) . . . . ?
C7 C8 C9 C10 -179.8(5) . . . . ?
C8 C9 C10 O2 -5.8(8) . . . . ?
C8 C9 C10 C11 172.5(5) . . . . ?
C9 C4 C5 C6 -1.4(9) . . . . ?
C9 C10 C11 N2 -171.0(5) . . . . ?
C9 C10 C11 C2 4.0(7) . . . . ?
C11 N2 C1 Au1 -166.0(4) . . . . ?
C11 N2 C1 N1 2.3(6) . . . . ?
C11 N2 C21 C22 -91.1(6) . . . . ?
C11 N2 C21 C26 94.2(6) . . . . ?
C11 C2 C3 O1 176.8(6) . . . . ?
C11 C2 C3 C4 -5.9(8) . . . . ?
C12 N1 C1 Au1 -6.4(7) . . . . ?
C12 N1 C1 N2 -174.7(5) . . . . ?
C12 N1 C2 C3 -4.7(9) . . . . ?
C12 N1 C2 C11 173.4(5) . . . . ?
C12 C13 C14 C15 -0.2(8) . . . . ?
C13 C12 C17 C16 -0.2(8) . . . . ?
C13 C12 C17 C20 -178.8(6) . . . . ?
C13 C14 C15 C16 0.0(8) . . . . ?
C13 C14 C15 C19 179.5(5) . . . . ?
C14 C15 C16 C17 0.1(8) . . . . ?
C15 C16 C17 C12 0.0(8) . . . . ?
C15 C16 C17 C20 178.6(6) . . . . ?
C17 C12 C13 C14 0.3(8) . . . . ?
C17 C12 C13 C18 -179.0(5) . . . . ?
C18 C13 C14 C15 179.1(5) . . . . ?
C19 C15 C16 C17 -179.4(5) . . . . ?
C21 N2 C1 Au1 7.5(7) . . . . ?
C21 N2 C1 N1 175.8(4) . . . . ?
C21 N2 C11 C2 -174.4(5) . . . . ?
C21 N2 C11 C10 1.3(9) . . . . ?
C21 C22 C23 C24 1.8(8) . . . . ?
C22 C21 C26 C25 -2.5(8) . . . . ?
C22 C21 C26 C29 178.4(5) . . . . ?
C22 C23 C24 C25 -3.8(8) . . . . ?
C22 C23 C24 C28 174.6(5) . . . . ?
C23 C24 C25 C26 2.7(8) . . . . ?
C24 C25 C26 C21 0.3(9) . . . . ?
C24 C25 C26 C29 179.4(5) . . . . ?
C26 C21 C22 C23 1.4(8) . . . . ?
C26 C21 C22 C27 -179.0(6) . . . . ?
C27 C22 C23 C24 -177.8(5) . . . . ?
C28 C24 C25 C26 -175.7(6) . . . . ?
C30 N3 C31 C32 178.4(5) . . . . ?
C30 N3 C31 C40 -0.9(6) . . . . ?
C30 N3 C41 C42 -84.1(6) . . . . ?
C30 N3 C41 C46 89.3(6) . . . . ?
C30 N4 C40 C31 0.3(6) . . . . ?
C30 N4 C40 C39 -177.5(5) . . . . ?
C30 N4 C50 C51 -87.2(6) . . . . ?
C30 N4 C50 C55 91.9(6) . . . . ?
C31 N3 C30 Au1 -168.5(4) . . . . ?
C31 N3 C30 N4 1.1(6) . . . . ?
C31 N3 C41 C42 90.9(6) . . . . ?
C31 N3 C41 C46 -95.6(6) . . . . ?
C31 C32 C33 C34 175.8(5) . . . . ?
C31 C32 C33 C38 -5.9(7) . . . . ?
C32 C31 C40 N4 -179.0(5) . . . . ?
C32 C31 C40 C39 -1.1(9) . . . . ?
C32 C33 C34 C35 178.2(5) . . . . ?
C32 C33 C38 C37 -178.0(5) . . . . ?
C32 C33 C38 C39 2.3(8) . . . . ?
C33 C34 C35 C36 0.3(9) . . . . ?
C33 C38 C39 O4 -178.6(6) . . . . ?
C33 C38 C39 C40 2.2(8) . . . . ?
C34 C33 C38 C37 0.2(8) . . . . ?
C34 C33 C38 C39 -179.5(5) . . . . ?
C34 C35 C36 C37 -0.7(9) . . . . ?
C35 C36 C37 C38 0.8(10) . . . . ?
C36 C37 C38 C33 -0.6(9) . . . . ?
C36 C37 C38 C39 179.2(5) . . . . ?
C37 C38 C39 O4 1.7(9) . . . . ?
C37 C38 C39 C40 -177.5(5) . . . . ?
C38 C33 C34 C35 -0.1(8) . . . . ?
C38 C39 C40 N4 174.5(5) . . . . ?
C38 C39 C40 C31 -2.9(8) . . . . ?
C40 N4 C30 Au1 168.5(4) . . . . ?
C40 N4 C30 N3 -0.8(6) . . . . ?
C40 N4 C50 C51 92.9(7) . . . . ?
C40 N4 C50 C55 -88.0(6) . . . . ?
C40 C31 C32 O3 -176.4(5) . . . . ?
C40 C31 C32 C33 5.4(7) . . . . ?
C41 N3 C30 Au1 7.5(6) . . . . ?
C41 N3 C30 N4 177.1(4) . . . . ?
C41 N3 C31 C32 3.0(9) . . . . ?
C41 N3 C31 C40 -176.4(5) . . . . ?
C41 C42 C43 C44 0.3(8) . . . . ?
C42 C41 C46 C45 1.8(8) . . . . ?
C42 C41 C46 C49 -179.9(5) . . . . ?
C42 C43 C44 C45 1.4(8) . . . . ?
C42 C43 C44 C48 -177.8(5) . . . . ?
C43 C44 C45 C46 -1.7(8) . . . . ?
C44 C45 C46 C41 0.1(8) . . . . ?
C44 C45 C46 C49 -178.2(5) . . . . ?
C46 C41 C42 C43 -2.0(8) . . . . ?
C46 C41 C42 C47 -178.1(5) . . . . ?
C47 C42 C43 C44 176.5(5) . . . . ?
C48 C44 C45 C46 177.6(5) . . . . ?
C50 N4 C30 Au1 -11.4(7) . . . . ?
C50 N4 C30 N3 179.2(4) . . . . ?
C50 N4 C40 C31 -179.8(5) . . . . ?
C50 N4 C40 C39 2.5(9) . . . . ?
C50 C51 C52 C53 -1.8(8) . . . . ?
C51 C50 C55 C54 0.3(8) . . . . ?
C51 C50 C55 C58 -177.9(5) . . . . ?
C51 C52 C53 C54 1.8(8) . . . . ?
C51 C52 C53 C57 -178.0(5) . . . . ?
C52 C53 C54 C55 -0.7(8) . . . . ?
C53 C54 C55 C50 -0.4(8) . . . . ?
C53 C54 C55 C58 177.9(5) . . . . ?
C55 C50 C51 C52 0.7(8) . . . . ?
C55 C50 C51 C56 -179.8(5) . . . . ?
C56 C51 C52 C53 178.8(5) . . . . ?
C57 C53 C54 C55 179.2(5) . . . . ?

_shelx_res_file                  
;
    16swi008.res created by SHELXL-2014/7

TITL jk16155c_e.res in Pna2(1)
REM Old TITL jk16155c in Pna2(1)
REM SHELXT solution in Pna2(1)
REM R1 0.167, Rweak 0.012, Alpha 0.046, Orientation as input
REM Flack x = 0.499 ( 0.002 ) from Parsons' quotients
REM Formula found by SHELXT: C77 N25 O6 Cl2 Ag Au
rem light yellow plate, Univ. Notre Dame DUO Apex-II, 5-sec scan
CELL 0.71073 22.04 16.6742 14.2441 90 90 90
ZERR 4 0.0026 0.002 0.0017 0 0 0
LATT -1
SYMM -X,-Y,0.5+Z
SYMM 0.5+X,0.5-Y,+Z
SYMM 0.5-X,0.5+Y,0.5+Z
SFAC C H N O Cl Ag Au
UNIT 232 208 16 16 8 4 4

L.S. 5
PLAN  5
SIZE 0.202 0.106 0.093
TEMP -123
MPLA 15 N1 N2 C1 C2 C3 C4 C5 C6 C7 C8 C9 C10 C11 O1 O2
MPLA 15 N3 N4 C30 C31 C32 C33 C34 C35 C36 C37 C38 C39 C40 O3 O4
MPLA 9 C12 C13 C14 C15 C16 C17 C18 C19 C20
MPLA 9 C21 C22 C23 C24 C25 C26 C27 C28 C29
MPLA 9 C41 C42 C43 C44 C45 C46 C47 C48 C49
MPLA 9 C50 C51 C52 C53 C54 C55 C56 C57 C58
conf
BOND $H
list 4
MORE -1
fmap 2
acta
TWIN -1 0 0 0 -1 0 0 0 -1 2
OMIT 3 3 0
OMIT 1 4 0
REM <olex2.extras>
REM <HklSrc "%.\\16SWI008.hkl">
REM </olex2.extras>

WGHT    0.041500    2.835900
BASF   0.41008
FVAR       0.15187
AU1   7    0.818448    0.763995    0.990450    11.00000    0.01444    0.02069 =
         0.01438   -0.00128    0.00343   -0.00115
O1    4    0.841859    0.884241    0.597361    11.00000    0.02800    0.05536 =
         0.02592    0.01610    0.00315    0.01359
O2    4    1.032980    0.719124    0.740155    11.00000    0.01944    0.04033 =
         0.02758    0.00531    0.00382    0.00807
O3    4    0.604633    0.738965    1.246890    11.00000    0.02070    0.04147 =
         0.02772   -0.00830    0.00509   -0.00942
O4    4    0.798652    0.907283    1.373125    11.00000    0.02915    0.05403 =
         0.02936   -0.01464    0.00272   -0.01273
N1    3    0.839449    0.806822    0.787478    11.00000    0.01453    0.02486 =
         0.01857    0.00162    0.00423    0.00148
N2    3    0.915300    0.739344    0.843370    11.00000    0.01629    0.02126 =
         0.01639   -0.00038    0.00291    0.00110
N3    3    0.721020    0.754659    1.137914    11.00000    0.01493    0.01981 =
         0.01382   -0.00068    0.00201   -0.00236
N4    3    0.798161    0.821769    1.190156    11.00000    0.01559    0.02068 =
         0.01485   -0.00177    0.00274   -0.00295
C1    1    0.858431    0.765783    0.863494    11.00000    0.01773    0.01919 =
         0.01854   -0.00234    0.00212   -0.00205
C2    1    0.885552    0.808776    0.720160    11.00000    0.01938    0.02379 =
         0.01414   -0.00049    0.00592    0.00108
C3    1    0.885994    0.849725    0.629103    11.00000    0.02423    0.02730 =
         0.01800    0.00067    0.00361    0.00356
C4    1    0.946880    0.848243    0.580963    11.00000    0.02326    0.02538 =
         0.01875   -0.00147    0.00580    0.00017
C5    1    0.953794    0.890523    0.498571    11.00000    0.03332    0.03420 =
         0.02106    0.00380    0.00975    0.00501
AFIX  43
H5    2    0.919910    0.917113    0.471545    11.00000   -1.20000
AFIX   0
C6    1    1.009601    0.894474    0.455109    11.00000    0.03969    0.03529 =
         0.01892    0.00318    0.00807    0.00009
AFIX  43
H6    2    1.014016    0.923576    0.398180    11.00000   -1.20000
AFIX   0
C7    1    1.058644    0.856553    0.493823    11.00000    0.03336    0.03270 =
         0.02506   -0.00908    0.01034   -0.00281
AFIX  43
H7    2    1.097177    0.860593    0.464312    11.00000   -1.20000
AFIX   0
C8    1    1.052611    0.812000    0.576232    11.00000    0.02464    0.02489 =
         0.02382   -0.00504    0.00793   -0.00122
AFIX  43
H8    2    1.086693    0.785031    0.602127    11.00000   -1.20000
AFIX   0
C9    1    0.996782    0.807371    0.619892    11.00000    0.02292    0.01924 =
         0.01912   -0.00227    0.00562    0.00045
C10   1    0.991656    0.759405    0.708313    11.00000    0.01821    0.02243 =
         0.01785   -0.00381    0.00285    0.00103
C11   1    0.932668    0.766820    0.755499    11.00000    0.02017    0.02029 =
         0.01543   -0.00278    0.00236    0.00132
C12   1    0.782050    0.850503    0.784984    11.00000    0.01622    0.02443 =
         0.01773    0.00442    0.00540    0.00258
C13   1    0.781428    0.927551    0.822984    11.00000    0.01919    0.02193 =
         0.02180    0.00460    0.00419    0.00089
C14   1    0.725654    0.967833    0.823831    11.00000    0.02315    0.02375 =
         0.02652    0.00309    0.00802    0.00216
AFIX  43
H14   2    0.723371    1.020374    0.849382    11.00000   -1.20000
AFIX   0
C15   1    0.673651    0.932204    0.787925    11.00000    0.01983    0.03063 =
         0.02568    0.00624    0.00707    0.00694
C16   1    0.677073    0.855418    0.750676    11.00000    0.01478    0.03605 =
         0.02753    0.00560    0.00119    0.00030
AFIX  43
H16   2    0.641410    0.831278    0.726090    11.00000   -1.20000
AFIX   0
C17   1    0.731545    0.812719    0.748387    11.00000    0.01961    0.02552 =
         0.02057    0.00034   -0.00137    0.00190
C18   1    0.838014    0.966465    0.860566    11.00000    0.01896    0.02550 =
         0.03912   -0.00325    0.00331   -0.00379
AFIX 137
H18A  2    0.870590    0.961909    0.814044    11.00000   -1.50000
H18B  2    0.850326    0.939614    0.918726    11.00000   -1.50000
H18C  2    0.829988    1.023222    0.873411    11.00000   -1.50000
AFIX   0
C19   1    0.613752    0.977255    0.790574    11.00000    0.02470    0.04536 =
         0.04568    0.01161    0.00470    0.01311
AFIX 137
H19A  2    0.580465    0.940156    0.776619    11.00000   -1.50000
H19B  2    0.614336    1.020251    0.743675    11.00000   -1.50000
H19C  2    0.607820    1.000417    0.853137    11.00000   -1.50000
AFIX   0
C20   1    0.733659    0.729469    0.709919    11.00000    0.03115    0.04016 =
         0.04931   -0.01937   -0.00439    0.00287
AFIX 137
H20A  2    0.752684    0.693728    0.755924    11.00000   -1.50000
H20B  2    0.757373    0.729074    0.651722    11.00000   -1.50000
H20C  2    0.692308    0.710965    0.696863    11.00000   -1.50000
AFIX   0
C21   1    0.950645    0.697244    0.913376    11.00000    0.01726    0.02071 =
         0.01743    0.00335    0.00519    0.00343
C22   1    0.950739    0.612824    0.911444    11.00000    0.02753    0.02130 =
         0.02562    0.00355    0.00485   -0.00072
C23   1    0.979452    0.574833    0.985572    11.00000    0.03403    0.02029 =
         0.03260    0.00728    0.00204    0.00159
AFIX  43
H23   2    0.981476    0.517922    0.985858    11.00000   -1.20000
AFIX   0
C24   1    1.005689    0.617348    1.060339    11.00000    0.02227    0.03557 =
         0.02529    0.01053    0.00079    0.00488
C25   1    1.005858    0.700023    1.056878    11.00000    0.02056    0.03289 =
         0.02112    0.00158   -0.00141   -0.00016
AFIX  43
H25   2    1.025125    0.729066    1.105904    11.00000   -1.20000
AFIX   0
C26   1    0.978730    0.742154    0.983925    11.00000    0.01721    0.02281 =
         0.02434    0.00504    0.00433    0.00208
C27   1    0.921091    0.566873    0.833926    11.00000    0.05775    0.02587 =
         0.03432   -0.00538   -0.00543   -0.00352
AFIX 137
H27A  2    0.929142    0.509496    0.842121    11.00000   -1.50000
H27B  2    0.937472    0.584652    0.773445    11.00000   -1.50000
H27C  2    0.877217    0.576335    0.835376    11.00000   -1.50000
AFIX   0
C28   1    1.031680    0.572409    1.143803    11.00000    0.04368    0.04090 =
         0.03632    0.01864   -0.00509    0.00462
AFIX 137
H28A  2    0.999011    0.543836    1.176353    11.00000   -1.50000
H28B  2    1.050737    0.610573    1.187026    11.00000   -1.50000
H28C  2    1.062077    0.533799    1.121927    11.00000   -1.50000
AFIX   0
C29   1    0.978570    0.832149    0.980955    11.00000    0.02554    0.02467 =
         0.02608   -0.00150   -0.00294    0.00141
AFIX 137
H29A  2    0.981707    0.850185    0.915654    11.00000   -1.50000
H29B  2    1.013150    0.852721    1.016881    11.00000   -1.50000
H29C  2    0.940748    0.852292    1.008390    11.00000   -1.50000
AFIX   0
C30   1    0.778443    0.777162    1.116231    11.00000    0.01626    0.01882 =
         0.01608   -0.00006    0.00089   -0.00270
C31   1    0.704626    0.786099    1.223711    11.00000    0.01779    0.02053 =
         0.01489   -0.00152    0.00313   -0.00093
C32   1    0.646984    0.779748    1.274751    11.00000    0.01767    0.02515 =
         0.01870    0.00069    0.00318    0.00278
C33   1    0.644084    0.829448    1.361784    11.00000    0.02495    0.02252 =
         0.01674    0.00382    0.00512    0.00364
C34   1    0.589861    0.831637    1.411782    11.00000    0.02686    0.02440 =
         0.02476    0.00569    0.00927    0.00487
AFIX  43
H34   2    0.555457    0.803164    1.389346    11.00000   -1.20000
AFIX   0
C35   1    0.586021    0.875910    1.495336    11.00000    0.03940    0.02828 =
         0.02643    0.00139    0.01983    0.01379
AFIX  43
H35   2    0.549129    0.877291    1.529790    11.00000   -1.20000
AFIX   0
C36   1    0.636077    0.917412    1.527190    11.00000    0.05127    0.03396 =
         0.02278   -0.00533    0.00619    0.01389
AFIX  43
H36   2    0.633226    0.947827    1.583413    11.00000   -1.20000
AFIX   0
C37   1    0.689801    0.915456    1.479049    11.00000    0.04081    0.03220 =
         0.01883   -0.00456    0.00051    0.00165
AFIX  43
H37   2    0.724020    0.943812    1.502349    11.00000   -1.20000
AFIX   0
C38   1    0.694333    0.871712    1.395546    11.00000    0.02911    0.02140 =
         0.01937   -0.00106    0.00411    0.00642
C39   1    0.754049    0.872676    1.345192    11.00000    0.02461    0.03103 =
         0.01579   -0.00612    0.00260   -0.00316
C40   1    0.753384    0.828025    1.256584    11.00000    0.01727    0.02540 =
         0.01624   -0.00318    0.00051   -0.00246
C41   1    0.685766    0.708936    1.070553    11.00000    0.01371    0.02549 =
         0.01361   -0.00325    0.00197   -0.00463
C42   1    0.655419    0.752376    1.001536    11.00000    0.01946    0.02146 =
         0.01411    0.00145    0.00025   -0.00059
C43   1    0.628605    0.707538    0.928548    11.00000    0.02221    0.03047 =
         0.01586    0.00159   -0.00462   -0.00067
AFIX  43
H43   2    0.607647    0.734867    0.879835    11.00000   -1.20000
AFIX   0
C44   1    0.632053    0.625471    0.926194    11.00000    0.02337    0.02951 =
         0.01766   -0.00630   -0.00175   -0.00132
C45   1    0.661662    0.584382    0.998709    11.00000    0.02611    0.02176 =
         0.02357   -0.00485   -0.00237   -0.00051
AFIX  43
H45   2    0.663137    0.527445    0.997996    11.00000   -1.20000
AFIX   0
C46   1    0.689225    0.626895    1.072576    11.00000    0.01991    0.02294 =
         0.02087    0.00065   -0.00272   -0.00088
C47   1    0.654520    0.842476    1.000884    11.00000    0.02929    0.02006 =
         0.02549    0.00531   -0.00079   -0.00137
AFIX 137
H47A  2    0.647190    0.862278    1.064661    11.00000   -1.50000
H47B  2    0.622120    0.861284    0.959226    11.00000   -1.50000
H47C  2    0.693665    0.862632    0.978339    11.00000   -1.50000
AFIX   0
C48   1    0.605249    0.578500    0.846461    11.00000    0.03991    0.04060 =
         0.02970   -0.01460   -0.00947   -0.00085
AFIX 137
H48A  2    0.600163    0.613644    0.791880    11.00000   -1.50000
H48B  2    0.565673    0.557080    0.865300    11.00000   -1.50000
H48C  2    0.632409    0.534104    0.830137    11.00000   -1.50000
AFIX   0
C49   1    0.722692    0.582459    1.149160    11.00000    0.04187    0.02629 =
         0.02797    0.00107   -0.00902   -0.00055
AFIX 137
H49A  2    0.711263    0.604524    1.210427    11.00000   -1.50000
H49B  2    0.766512    0.588588    1.139952    11.00000   -1.50000
H49C  2    0.712007    0.525444    1.146772    11.00000   -1.50000
AFIX   0
C50   1    0.858596    0.856090    1.193489    11.00000    0.01685    0.02305 =
         0.01771   -0.00357    0.00149   -0.00274
C51   1    0.905513    0.810399    1.229040    11.00000    0.02462    0.02569 =
         0.01683   -0.00174    0.00215   -0.00254
C52   1    0.963300    0.844403    1.231411    11.00000    0.01760    0.02941 =
         0.02237   -0.00070   -0.00085   -0.00009
AFIX  43
H52   2    0.996204    0.814906    1.257173    11.00000   -1.20000
AFIX   0
C53   1    0.973164    0.921328    1.196283    11.00000    0.02021    0.03350 =
         0.01889   -0.00618    0.00371   -0.00952
C54   1    0.924926    0.965162    1.161154    11.00000    0.03072    0.02013 =
         0.02265   -0.00343    0.00477   -0.00756
AFIX  43
H54   2    0.932025    1.017757    1.137983    11.00000   -1.20000
AFIX   0
C55   1    0.866083    0.934142    1.158854    11.00000    0.02496    0.02148 =
         0.01815   -0.00396    0.00085   -0.00151
C56   1    0.894865    0.725786    1.265569    11.00000    0.03020    0.03053 =
         0.04796    0.01428   -0.00240    0.00036
AFIX 137
H56A  2    0.855709    0.723498    1.298058    11.00000   -1.50000
H56B  2    0.927359    0.711306    1.309367    11.00000   -1.50000
H56C  2    0.894670    0.688071    1.212803    11.00000   -1.50000
AFIX   0
C57   1    1.036734    0.955601    1.196945    11.00000    0.02142    0.04736 =
         0.03426   -0.00277    0.00390   -0.01604
AFIX 137
H57A  2    1.036741    1.006984    1.230346    11.00000   -1.50000
H57B  2    1.050466    0.963888    1.132230    11.00000   -1.50000
H57C  2    1.064167    0.918128    1.228687    11.00000   -1.50000
AFIX   0
C58   1    0.813684    0.982207    1.124118    11.00000    0.02771    0.03163 =
         0.03517    0.00308   -0.00225    0.00268
AFIX 137
H58A  2    0.791213    0.951105    1.077224    11.00000   -1.50000
H58B  2    0.828571    1.031907    1.095516    11.00000   -1.50000
H58C  2    0.786810    0.995217    1.176772    11.00000   -1.50000
AFIX   0

AG1   6    0.823859    0.652072    0.496784    11.00000    0.04001    0.03866 =
         0.04147   -0.00387   -0.00028    0.00021
CL1   5    0.920045    0.633328    0.559393    11.00000    0.04458    0.05217 =
         0.07834   -0.00792   -0.01743   -0.00134
CL2   5    0.727798    0.668357    0.430760    11.00000    0.04172    0.03312 =
         0.06276    0.00163   -0.00696    0.00472
HKLF 4

REM  jk16155c_e.res in Pna2(1)
REM R1 =  0.0238 for   11671 Fo > 4sig(Fo)  and  0.0297 for all   13013 data
REM    644 parameters refined using      1 restraints

END

WGHT      0.0415      2.8359

REM Highest difference peak  1.040,  deepest hole -1.742,  1-sigma level  0.090
Q1    1   1.0450  0.7391  0.9905  11.00000  0.05    1.04
Q2    1   0.9336  0.6320  0.4937  11.00000  0.05    0.85
Q3    1   0.6692  1.0285  1.1666  11.00000  0.05    0.83
Q4    1   0.6698  1.0313  0.8203  11.00000  0.05    0.57
Q5    1   0.7847  0.7760  0.9860  11.00000  0.05    0.52
;
_shelx_res_checksum              72074
_shelx_SHELXL_version_number     2014/7
_olex2_submission_special_instructions 'No special instructions were received'
loop_
_twin_individual_id
_twin_individual_mass_fraction_refined
1 0.590(5)
2 0.410(5)

loop_
_publcif_info_exptl_table_extra_item
sin_theta_over_lambda_max

loop_
_publcif_info_exptl_table_header_item
?
